# Supplementary material for: Durable responses to ATR inhibition with ceralasertib in tumors with genomic defects and high inflammation
Source: J Clin Invest. 2024 Jan 16;134(2):e175369. doi: 10.1172/JCI175369 (PMC10786692; doi:10.1172/JCI175369)
Supplement: Supporting data values [file jci-134-175369-s117.xlsx]

## Sheet: Fig 1C
Time (h)	20 mg day 0						20 mg day 1
0	0	0	0
0.25	0	0	184				128	99.5	681
0.5	189	519	467				231	412	1530
1	501	1460	1560				549	974	1450
2	515	1130	1090				757	842	1460
4	885	773	1020				1020	614	1180
8	562	425	779				618	971	844
24	142	138	380				632	586	929
	40 mg day 0						40 mg day 1
0	0	0	0
0.25	872	403	0				980	323	1600
0.5	760	1280	301				1850	634	1990
1	1150	2230	1660				2490	1440	1570
2	2220	1660	1430				2290	2060	1610
4	1450	1330	1170				1640	1500	1300
8	1010	894	668				996	1190	822
24	203	226	224				1150	1220	677
	80 mg day 0						80 mg day 1
0	0	0	0	0	0	0
0.25	0	0	0	0	0	0	539	684	237	1190	226	191
0.5	92	0	403	3630	50.8	0	2950	1020	1250	2360	757	378
1	2300	107	1840	3700	1200	45.7	2960	939	2250	4420	1340	816
2	2900	1130	2000	4130	1950	3230	2460	1310	2040	3650	1700	1500
4	2010	3030	1520	2750	1030	2590	2020	2340	1490	3230	1160	3200
8	1580	2240	827	1530	343	1640	1320	2430	873	1520	446	1650
24	331	596	217	301	43.9	158	1390	2440	890	1230	237	723
	160 mg day 0						160 mg day 1
0	0	0	0	0	0	0
0.25	3540	915	186	64.3	1300	0
0.5	6570	3860	3440	3720	5460	2780
1	6040	6460	5170	4570	7130	3530
2	5420	6610	4160	3720	7480	3810
4	2100	6030	3520	2280	7030	3160
8	2810	4430	1960	1260	5240	2300
24	1020	2620	739	387	2980	626
48	183	1040	137	77.9	1060	97.1
72				0	434
	240 mg day 0						240 mg day 15
0	0	0	0	0	0	0	8530	8180
0.25	0	0	764	1430	0	8580		11200
0.5	82.2	83.2	814	2840	0	8560	13500	12800
1	3050	2050	1910	7620	334	8250	17000	13900
2	8690	3010	4320	7120	1950	8630
4	6670	4160	4380	5860	6920	8940	13500	13100
8	4640	5750	3670	3530	4260	6690	10200	9740
12	4200	4100		3150	3940	5170	9080	8670
24	1150	1490	1410	1300	1450	2940
48	159	310		401	287	882
72	0			143	108	284

## Sheet: Supp Fig 1
patient ID	part	dosecohort	time point	date	relative day	Hb	Hb change	Platelet	Platelet change	Lymphocyte	Lymphocyte change	Neutrophil	Neutrophil change	Monocyte	Monocyte change
A101	A	20mg	Screening	2014-07-02		12		233		1.23		4.65		0.68
A101	A	20mg	Day 0	2014-07-08	0	11.9	0	231	0	1.04	0	4.68	0	0.6	0
A101	A	20mg	C1D1	2014-07-09	1	11.9	0	254	23	1.33	0.29	6.09	1.41	0.58	-0.02
A101	A	20mg	C1D8	2014-07-10	2	11.1	-0.8	247	16	0.94	-0.1	5.97	1.29	0.62	0.02
A101	A	20mg	C1D2	2014-07-16	8	11.4	-0.5	246	15	1.16	0.12	5.38	0.7	0.88	0.28
A101	A	20mg	C1D15	2014-07-23	15	11.8	-0.1	267	36	0.96	-0.08	6.08	1.4	0.65	0.05
A101	A	20mg	C1D22	2014-07-30	22	11.8	-0.1	269	38	0.43	-0.61	13.25	8.57	0.47	-0.13
A101	A	20mg	C2D1	2014-08-06	29	11.3	-0.6	253	22	1.56	0.52	6.83	2.15	0.67	0.07
A105	A	40mg	Screening	2015-01-14		11.4		262		0.87		5.5		0.76
A105	A	40mg	Day 0	2015-01-19	0	11	0	259	0	1.11	0	4.92	0	0.72	0
A105	A	40mg	C1D1	2015-01-21	2	10.5	-0.5	239	-20	0.82	-0.29	5.05	0.13	0.96	0.24
A105	A	40mg	C1D8	2015-01-22	3	10.2	-0.8	266	7	0.66	-0.45	5.34	0.42	0.83	0.11
A105	A	40mg	C1D2	2015-01-26	7	10.2	-0.8	239	-20	1.07	-0.04	7.08	2.16	0.82	0.1
A105	A	40mg	C1D15	2015-02-04	16	9.2	-1.8	300	41	0.81	-0.3	6.09	1.17	0.29	-0.43
A105	A	40mg	C1D22	2015-02-11	23	9.4	-1.6	257	-2	0.74	-0.37	6.12	1.2	0.43	-0.29
A105	A	40mg	C2D1	2015-02-19	31	10.4	-0.6	330	71	0.66	-0.45	6.59	1.67	0.63	-0.09
A105	A	40mg	C3D1	2015-03-19	59	10.7	-0.3	380	121	1.16	0.05	8.19	3.27	0.59	-0.13
A108	A	80mg	Screening	2015-03-26		12.2		181		1.5		2.48		0.56
A108	A	80mg	Day 0	2015-03-30	0	11.8	0	188	0	1.24	0	2.95	0	0.54	0
A108	A	80mg	C1D1	2015-04-01	2	11.1	-0.7	217	29	1.15	-0.09	2.68	-0.27	0.6	0.06
A108	A	80mg	C1D8	2015-04-02	3	11.7	-0.1	215	27	1.18	-0.06	2.56	-0.39	0.61	0.07
A108	A	80mg	C1D2	2015-04-07	8	10.9	-0.9	190	2	1.19	-0.05	3.21	0.26	0.4	-0.14
A108	A	80mg	C1D15	2015-04-13	14	9.9	-1.9	167	-21	1.01	-0.23	2.25	-0.7	0.26	-0.28
A108	A	80mg	C1D22	2015-04-20	21	10.1	-1.7	134	-54	0.73	-0.51	2.63	-0.32	0.49	-0.05
A108	A	80mg	C2D1	2015-04-27	28	9.9	-1.9	167	-21	0.76	-0.48	3.04	0.09	0.39	-0.15
A108	A	80mg	C2D15	2015-05-18	49	8.9	-2.9	175	-13	0.7	-0.54	4.45	1.5	0.59	0.05
A108	A	80mg	C3D1	2015-05-26	57	11.3	-0.5	191	3	0.65	-0.59	4.3	1.35	0.54	0
A108	A	80mg	C3D15	2015-06-08	70	9.5	-2.3	184	-4	0.48	-0.76	2.49	-0.46	0.61	0.07
A108	A	80mg	C4D1	2015-06-22	84	10.1	-1.7	184	-4	0.79	-0.45	3.68	0.73	0.56	0.02
A108	A	80mg	C4D15	2015-07-06	98	9.6	-2.2	176	-12	0.78	-0.46	3.23	0.28	0.53	-0.01
A108	A	80mg	C5D1	2015-07-20	112	8.7	-3.1	197	9	0.87	-0.37	3.13	0.18	0.62	0.08
A108	A	80mg	C5D15	2015-08-03	126	10.2	-1.6	179	-9	0.67	-0.57	3.5	0.55	0.51	-0.03
A108	A	80mg	C6D1	2015-08-17	140	9.4	-2.4	189	1	0.75	-0.49	3.05	0.1	0.51	-0.03
A108	A	80mg	C6D15	2015-09-01	155	10.2	-1.6	179	-9	0.67	-0.57	3.5	0.55	0.51	-0.03
A108	A	80mg	C7D1	2015-09-14	168	9.2	-2.6	170	-18	0.7	-0.54	3.33	0.38	0.5	-0.04
A108	A	80mg	C7D15	2015-09-28	182	8.7	-3.1	165	-23	0.73	-0.51	2.53	-0.42	0.41	-0.13
A108	A	80mg	C8D1	2015-10-12	196	10.6	-1.2	183	-5	0.89	-0.35	3.03	0.08	0.61	0.07
A108	A	80mg	C8D15	2015-11-02	217	9.6	-2.2	156	-32	0.7	-0.54	3.65	0.7	0.56	0.02
A108	A	80mg	C9D1	2015-11-06	221	9.4	-2.4	195	7	0.71	-0.53	3.84	0.89	0.59	0.05
A108	A	80mg	C9D15	2015-11-23	238	8.8	-3	175	-13	0.7	-0.54	3.86	0.91	0.41	-0.13
A108	A	80mg	C10D15	2015-12-21	266	10	-1.8	176	-12	0.61	-0.63	3.79	0.84	0.48	-0.06
A108	A	80mg	C10D1	2015-12-21	266	10	-1.8	176	-12	0.61	-0.63	3.79	0.84	0.48	-0.06
A108	A	80mg	FU wk1	2016-01-18		11.5		267		1.05		4.08		0.86
A110	A	80mg	Screening	2015-05-12		11.4		328		1.97		5.29		0.64
A110	A	80mg	Day 0	2015-05-19	0	11.3	0	367	0	1.81	0	6.57	0	1.1	0
A110	A	80mg	C1D1	2015-05-20	1	11	-0.3	361	-6	1.48	-0.33	4.71	-1.86	0.84	-0.26
A110	A	80mg	C1D8	2015-05-21	2	10.5	-0.8	334	-33	1.61	-0.2	4.59	-1.98	0.59	-0.51
A110	A	80mg	C1D2	2015-05-26	7	10.2	-1.1	327	-40	1.18	-0.63	7.13	0.56	0.17	-0.93
A110	A	80mg	C1D15	2015-06-04	16	9.1	-2.2	321	-46	1.23	-0.58	3.95	-2.62	0.12	-0.98
A110	A	80mg	C1D22	2015-06-08	20	9.4	-1.9	396	29	0.87	-0.94	6.21	-0.36	0.27	-0.83
A110	A	80mg	C2D1	2015-06-22	34	10.9	-0.4	412	45	0.58	-1.23	8.42	1.85	0.82	-0.28
A110	A	80mg	C2D15	2015-06-29	41	11.1	-0.2	457	90	0.66	-1.15	10.75	4.18	0.96	-0.14
A110	A	80mg	C3D1	2015-07-13	55	9.9	-1.4	559	192	0.45	-1.36	7.98	1.41	0.32	-0.78
A110	A	80mg	C3D15	2015-07-27	69	9	-2.3	638	271	0.27	-1.54	9.05	2.48	0.37	-0.73
A110	A	80mg	C4D1	2015-08-10	83	10.5	-0.8	562	195	0.69	-1.12	10.3	3.73	0.71	-0.39
A110	A	80mg	C4D15	2015-08-24	97	9.5	-1.8	492	125	0.59	-1.22	9.75	3.18	0.6	-0.5
A114	A	160mg (continuous)	Screening	2015-08-20		13.6		252		1.02		3.29		0.49
A114	A	160mg (continuous)	Day 0	2015-09-14	0	13.5	0	263	0	1.09	0	4.15	0	0.49	0
A114	A	160mg (continuous)	C1D1	2015-09-22	8	13	-0.5	241	-22	0.96	-0.13	3.53	-0.62	0.48	-0.01
A114	A	160mg (continuous)	C1D2	2015-09-29	15	12.9	-0.6	266	3	1.07	-0.02	3.24	-0.91	0.13	-0.36
A114	A	160mg (continuous)	C1D15	2015-10-06	22	12.4	-1.1	201	-62	0.96	-0.13	2.94	-1.21	0.13	-0.36
A114	A	160mg (continuous)	C1D22	2015-10-13	29	11.8	-1.7	250	-13	0.89	-0.2	3.48	-0.67	0.12	-0.37
A114	A	160mg (continuous)	C2D1	2015-10-20	36	11.1	-2.4	271	8	0.7	-0.39	3.34	-0.81	0.22	-0.27
A114	A	160mg (continuous)	C2D15	2015-11-03	50	11	-2.5	289	26	0.77	-0.32	5.33	1.18	0.27	-0.22
A114	A	160mg (continuous)	C3D1	2015-11-16	63	9.9	-3.6	283	20	0.65	-0.44	4.33	0.18	0.3	-0.19
A114	A	160mg (continuous)	C3D15	2015-12-02	79	8.5	-5	294	31	0.66	-0.43	3.7	-0.45	0.19	-0.3
A114	A	160mg (continuous)	C4D1	2015-12-14	91	10.8	-2.7	297	34	0.57	-0.52	4.79	0.64	0.19	-0.3
A117	A	240mg	Screening	2016-01-20		11.1		289		1.47		8.44		0.39
A117	A	240mg	Day 0	2016-01-25	0	10.7	0	264	0	1.26	0	10.88	0	0.47	0
A117	A	240mg	C1D1	2016-02-01	7	10.05	-0.65	266	2	1.23	-0.03	7.64	-3.24	0.49	0.02
A117	A	240mg	C1D2	2016-02-08	14	9.6	-1.1	238	-26	0.95	-0.31	7.97	-2.91	0.11	-0.36
A117	A	240mg	C1D15	2016-02-15	21	8.4	-2.3	232	-32	1.04	-0.22	3.72	-7.16	0.04	-0.43
A117	A	240mg	C1D22	2016-02-22	28	9.8	-0.9	159	-105	0.9	-0.36	4.75	-6.13	0.02	-0.45
A117	A	240mg	C2D1	2016-02-29	35	8.7	-2	238	-26	0.68	-0.58	4.12	-6.76	0.04	-0.43
A117	A	240mg	C2D15	2016-03-17	52	7.1	-3.6	179	-85	0.67	-0.59	5.02	-5.86	0.11	-0.36
A117	A	240mg	C3D1	2016-03-30	65	8.1	-2.6	181	-83	0.43	-0.83	5.51	-5.37	0.08	-0.39
A117	A	240mg	C4D1	2016-04-28	94	7.2	-3.5	208	-56	0.52	-0.74	5.15	-5.73	0.13	-0.34
A117	A	240mg	FU wk1	2016-06-02		10.6		300		1.2		13.13		0.75
A121	A	160mg (continuous)	Screening	2016-06-28		14		182		0.74		3.74		0.37
A121	A	160mg (continuous)	Day 0	2016-07-04	0	13.4	0	177	0	0.68	0	4.62	0	0.37	0
A121	A	160mg (continuous)	C1D1	2016-07-14	0	12.8	-0.6	183	6	0.64	-0.04	3.14	-1.48	0.45	0.08
A121	A	160mg (continuous)	C1D2	2016-07-21	7	12.2	-1.2	174	-3	0.72	0.04	3.97	-0.65	0.18	-0.19
A121	A	160mg (continuous)	C1D15	2016-07-28	14	11.5	-1.9	116	-61	0.48	-0.2	2.39	-2.23	0.15	-0.22
A121	A	160mg (continuous)	C1D22	2016-08-04	21	10.8	-2.6	121	-56	0.55	-0.13	3.05	-1.57	0.19	-0.18
A121	A	160mg (continuous)	C2D1	2016-08-11	28	10.8	-2.6	163	-14	0.44	-0.24	3.22	-1.4	0.17	-0.2
A121	A	160mg (continuous)	C2D15	2016-08-25	42	9.3	-4.1	155	-22	0.29	-0.39	2.86	-1.76	0.25	-0.12
A121	A	160mg (continuous)	C3D1	2016-09-08	56	8.5	-4.9	180	3	0.3	-0.38	3.49	-1.13	0.29	-0.08
A121	A	160mg (continuous)	C3D15	2016-09-22	70	7.3	-6.1	237	60	0.29	-0.39	4.24	-0.38	0.34	-0.03
A121	A	160mg (continuous)	C4D1	2016-10-06	94	10.1	-3.3	366	189	0.41	-0.27	3.85	-0.77	0.51	0.14
A121	A	160mg (continuous)	C4D15	2016-10-20	108	10.6	-2.8	156	-21	0.54	-0.14	3.79	-0.83	0.48	0.11
A121	A	160mg (continuous)	C5D1	2016-11-03	122	11.6	-1.8	209	32	0.43	-0.25	3.43	-1.19	0.36	-0.01
A121	A	160mg (continuous)	C5D15	2016-11-17	136	11.9	-1.5	168	-9	0.43	-0.25	3.35	-1.27	0.38	0.01
A121	A	160mg (continuous)	C6D1	2016-12-01	150	12.6	-0.8	167	-10	0.5	-0.18	3.55	-1.07	0.42	0.05
A121	A	160mg (continuous)	C6D15	2016-12-15	164	12.4	-1	153	-24	0.39	-0.29	3.79	-0.83	0.3	-0.07
A121	A	160mg (continuous)	C7D1	2016-12-29	178	13	-0.4	160	-17	0.52	-0.16	3.22	-1.4	0.37	0
A121	A	160mg (continuous)	C7D15	2017-01-12	192	13	-0.4	166	-11	0.43	-0.25	3.94	-0.68	0.32	-0.05
A121	A	160mg (continuous)	C8D1	2017-01-26	206	12.2	-1.2	169	-8	0.44	-0.24	3.84	-0.78	0.38	0.01
A121	A	160mg (continuous)	C8D15	2017-02-09	220	12.4	-1	183	6	0.41	-0.27	4.31	-0.31	0.36	-0.01
A121	A	160mg (continuous)	C9D1	2017-02-23	234	11.8	-1.6	172	-5	0.4	-0.28	3.52	-1.1	0.33	-0.04
A121	A	160mg (continuous)	C9D15	2017-03-09	248	11.9	-1.5	169	-8	0.35	-0.33	3.37	-1.25	0.35	-0.02
A121	A	160mg (continuous)	C10D1	2017-03-23	262	11.7	-1.7	169	-8	0.42	-0.26	3.29	-1.33	0.32	-0.05
A121	A	160mg (continuous)	C10D15	2017-04-06	276	12	-1.4	177	0	0.46	-0.22	3.08	-1.54	0.33	-0.04
A121	A	160mg (continuous)	C11D1	2017-04-20	290	12	-1.4	163	-14	0.3	-0.38	3.84	-0.78	0.36	-0.01
A121	A	160mg (continuous)	C11D15	2017-05-04	304	11.1	-2.3	166	-11	0.43	-0.25	4.23	-0.39	0.31	-0.06
A121	A	160mg (continuous)	C12D1	2017-05-18	318	12	-1.4	216	39	0.4	-0.28	3.15	-1.47	0.31	-0.06
A121	A	160mg (continuous)	C12D15	2017-06-01	332	12.1	-1.3	159	-18	0.27	-0.41	3.55	-1.07	0.27	-0.1
A121	A	160mg (continuous)	C13D1	2017-06-15	346	12.6	-0.8	186	9	0.36	-0.32	2.71	-1.91	0.31	-0.06
A121	A	160mg (continuous)	FU wk1	2017-06-29		12.8		242		0.33		5.08		0.32
A121	A	160mg (continuous)	FU wk2	2017-07-11		13.8		203		0.33		4.34		0.34
A123	A	240mg	Screening	2016-07-06		11.4		240		1.36		4.49		0.53
A123	A	240mg	Day 0	2016-07-11	0	11.4	0	306	0	2.32	0	3.13	0	0.54	0
A123	A	240mg	C1D1	2016-07-19	8	9.9	-1.5	184	-122	1.67	-0.65	2.9	-0.23	0.56	0.02
A123	A	240mg	C1D2	2016-07-28	17	9.8	-1.6	232	-74	1.8	-0.52	3.2	0.07	0.22	-0.32
A123	A	240mg	C1D15	2016-08-04	24	8.7	-2.7	62	-244	1.26	-1.06	1.36	-1.77	0.04	-0.5
A123	A	240mg	C1D22	2016-08-10	30	8.8	-2.6	17	-289	1.13	-1.19	0.88	-2.25	0.06	-0.48
A123	A	240mg	C2D1	2016-09-01	52	10.8	-0.6	181	-125	1.55	-0.77	2.22	-0.91	0.6	0.06
A123	A	240mg	C3D1	2016-09-19	70	10.5	-0.9	283	-23	1.64	-0.68	2.64	-0.49	0.6	0.06
A123	A	240mg	C3D15	2016-10-06	87	8.6	-2.8	55	-251	1.08	-1.24	4.56	1.43	0.22	-0.32
A123	A	240mg	C4D1	2016-10-20	101	10.3	-1.1	486	180	1.72	-0.6	7.3	4.17	1.14	0.6
A123	A	240mg	C4D15	2016-11-07	119	10.5	-0.9	116	-190	1.33	-0.99	3.31	0.18	0.42	-0.12
A123	A	240mg	C5D1	2016-11-24	136	10.9	-0.5	314	8	2.01	-0.31	3.83	0.7	0.93	0.39
A123	A	240mg	C5D15	2016-12-14	156	11.6	0.2	156	-150	2.5	0.18	3.95	0.82	0.56	0.02
A123	A	240mg	C6D1	2016-12-21	163	10.7	-0.7	168	-138	2.3	-0.02	3.42	0.29	0.54	0
A123	A	240mg	C6D15	2017-01-05	178	10	-1.4	166	-140	1.82	-0.5	4.91	1.78	0.7	0.16
A123	A	240mg	C7D1	2017-01-19	192	10.5	-0.9	195	-111	1.48	-0.84	5.93	2.8	0.79	0.25
A123	A	240mg	C7D15	2017-02-02	206	9.7	-1.7	221	-85	1.72	-0.6	3.11	-0.02	0.65	0.11
A123	A	240mg	C8D1	2017-02-16	220	10.8	-0.6	164	-142	1.57	-0.75	3.75	0.62	0.43	-0.11
A123	A	240mg	C8D15	2017-03-02	234	10.3	-1.1	155	-151	2.01	-0.31	3.83	0.7	0.46	-0.08
A123	A	240mg	FU wk1	2017-03-30		104		299		2.56		4.95		0.65
A126	A	240mg	Screening	2016-07-22		11		218		0.5		5.47		0.4
A126	A	240mg	Day 0	2016-07-25	0	10.8	0	239	0	0.58	0	6.51	0	0.28	0
A126	A	240mg	C1D1	2016-08-04	10	10.6	-0.2	223	-16	0.62	0.04	6.74	0.23	0.5	0.22
A126	A	240mg	C1D2	2016-08-11	17	10.2	-0.6	197	-42	0.63	0.05	4.3	-2.21	0.13	-0.15
A126	A	240mg	C1D15	2016-08-18	24	8.7	-2.1	18	-221	0.23	-0.35	1.61	-4.9	0.04	-0.24
A126	A	240mg	C1D22	2016-08-25	31	9.8	-1	26	-213	0.3	-0.28	2.33	-4.18	0.43	0.15
A126	A	240mg	C2D1	2016-09-15	52	10	-0.8	176	-63	0.57	-0.01	7.39	0.88	0.81	0.53
A126	A	240mg	C2D15	2016-09-22	59	9.8	-1	71	-168	0.46	-0.12	4.53	-1.98	0.14	-0.14
A126	A	240mg	FU wk1	2016-10-05	72	10.3	-0.5	64	-175	0.36	-0.22	4.12	-2.39	1.31	1.03
A126	A	240mg	FU wk2	2016-10-12	79	10.2	-0.6	160	-79	0.86	0.28	5.11	-1.4	0.69	0.41
A302	A	20mg	Screening	2014-11-20		10.4		259		1.74		3.9		0.72
A302	A	20mg	Day 0	2014-11-24	0	10.9	0	282	0	1.7	0	4.69	0	0.88	0
A302	A	20mg	C1D1	2014-11-26	2	9.9	-1	256	-26	1.64	-0.06	4.11	-0.58	0.92	0.04
A302	A	20mg	C1D8	2014-11-27	3	10.3	-0.6	183	-99	1.67	-0.03	3.87	-0.82	0.79	-0.09
A302	A	20mg	C1D2	2014-12-03	9	11.1	0.2	283	1	1.54	-0.16	4	-0.69	0.81	-0.07
A302	A	20mg	C1D15	2014-12-10	16	10.4	-0.5	228	-54	1.18	-0.52	4.53	-0.16	0.78	-0.1
A302	A	20mg	C1D22	2014-12-17	23	10.4	-0.5	263	-19	2.47	0.77	5.13	0.44	1.44	0.56
A302	A	20mg	C2D1	2014-12-23	29	10.6	-0.3	291	9	2.51	0.81	6.44	1.75	1.15	0.27
A303	A	20mg	Screening	2014-11-24		7		3.29		2.6		4.9		8.6
A303	A	20mg	Day 0	2014-11-25	0	7.7	0	256	0	1.29	0	3.56	0	0.48	0
A303	A	20mg	C1D1	2014-11-27	2	9	1.3	284	28	1.73	0.44	3.53	-0.03	1.08	0.6
A303	A	20mg	C1D8	2014-11-27	2	9	1.3	284	28	1.73	0.44	3.53	-0.03	1.08	0.6
A303	A	20mg	C1D2	2014-12-04	9	8.3	0.6	345	89	1.61	0.32	3.68	0.12	0.7	0.22
A303	A	20mg	C1D15	2014-12-10	15	8	0.3	333	77	1.69	0.4	5.63	2.07	0.89	0.41
A303	A	20mg	C1D22	2014-12-15	20	7.6	-0.1	320	64	1.98	0.69	3.82	0.26	0.57	0.09
A303	A	20mg	C2D1	2014-12-24	29	8.8	1.1	311	55	1.87	0.58	4.04	0.48	0.66	0.18
A303	A	20mg	C2D15	2015-01-05	41	9.7	2	335	79	1.39	0.1	5.29	1.73	0.71	0.23
A303	A	20mg	C3D1	2015-01-21	57	10.4	2.7	196	-60	1.53	0.24	2.49	-1.07	0.66	0.18
A303	A	20mg	FU wk1	2015-02-18		7.7		273		1.66		3.3		0.81
A304	A	40mg	Screening	2015-01-13		16.3		440		1.13		6.43		0.59
A304	A	40mg	Day 0	2015-01-19	0	15.3	0	415	0	1.1	0	5.98	0	0.44	0
A304	A	40mg	C1D1	2015-01-20	1	15.7	0.4	431	16	1.24	0.14	7.31	1.33	0.7	0.26
A304	A	40mg	C1D2	2015-01-27	8	15.8	0.5	452	37	1.17	0.07	6.24	0.26	0.49	0.05
A304	A	40mg	C1D15	2015-02-03	15	15.6	0.3	390	-25	1.16	0.06	12.15	6.17	0.47	0.03
A304	A	40mg	C1D22	2015-02-10	22	15	-0.3	448	33	1.11	0.01	7.09	1.11	0.59	0.15
A304	A	40mg	C2D1	2015-02-17	29	15	-0.3	451	36	1.34	0.24	11.02	5.04	0.68	0.24
A304	A	40mg	C2D15	2015-03-03	43	16	0.7	499	84	1.44	0.34	10.77	4.79	0.5	0.06
A307	A	80mg	Screening	2015-03-27		10.4		145		2.39		2.42		0.61
A307	A	80mg	Day 0	2015-03-31	0	10	0	126	0	2.42	0	2.21	0	0.61	0
A307	A	80mg	C1D8	2015-04-02	2	9.8	-0.2	121	-5	2.52	0.1	2.38	0.17	0.63	0.02
A307	A	80mg	C1D2	2015-04-08	8	9	-1	65	-61	1.98	-0.44	2	-0.21	0.37	-0.24
A307	A	80mg	C1D15	2015-04-15	15	8.3	-1.7	47	-79	0.22	-2.2	1.6	-0.61	1.79	1.18
A307	A	80mg	C1D22	2015-04-22	22	9.6	-0.4	70	-56	1.49	-0.93	1.22	-0.99	0.41	-0.2
A307	A	80mg	C2D1	2015-04-28	28	9.7	-0.3	107	-19	1.68	-0.74	1.59	-0.62	0.56	-0.05
A307	A	80mg	C2D15	2015-05-13	43	9	-1	68	-58	1.49	-0.93	1.46	-0.75	0.36	-0.25
A311	A	80mg	Screening	2015-05-22		11.9		311		1.59		2.5		0.42
A311	A	80mg	Day 0	2015-05-27	0	11.2	0	310	0	1.22	0	2.87	0	0.44	0
A311	A	80mg	C1D2	2015-06-04	8	11	-0.2	255	-55	1.12	-0.1	2.78	-0.09	0.28	-0.16
A311	A	80mg	C1D15	2015-06-11	15	11.7	0.5	205	-105	1.1	-0.12	3.22	0.35	0.35	-0.09
A311	A	80mg	C1D22	2015-06-18	22	10.3	-0.9	171	-139	0.63	-0.59	2.39	-0.48	0.26	-0.18
A311	A	80mg	C2D1	2015-06-30	34	10.5	-0.7	180	-130	0.83	-0.39	3.77	0.9	0.62	0.18
A311	A	80mg	C2D15	2015-07-15	49	10.2	-1	182	-128	0.63	-0.59	2.95	0.08	0.28	-0.16
A313	A	80mg	Screening	2015-07-09		11.8		193		1.15		4.05		0.44
A313	A	80mg	Day 0	2015-07-14	0	12.2	0	195	0	1.37	0	8.5	0	0.84	0
A313	A	80mg	C1D1	2015-07-15	1	11.9	-0.3	190	-5	0.95	-0.42	5.31	-3.19	0.4	-0.44
A313	A	80mg	C1D8	2015-07-16	2	12.3	0.1	201	6	0.51	-0.86	5.59	-2.91	0.12	-0.72
A313	A	80mg	C1D15	2015-07-29	15	11.3	-0.9	171	-24	0.99	-0.38	4.96	-3.54	0.19	-0.65
A313	A	80mg	C1D22	2015-08-05	22	11.3	-0.9	186	-9	0.62	-0.75	6.24	-2.26	0.22	-0.62
A313	A	80mg	C2D1	2015-08-12	29	11.1	-1.1	239	44	0.9	-0.47	4.7	-3.8	0.4	-0.44
A313	A	80mg	C2D15	2015-08-25	42	10.6	-1.6	210	15	0.55	-0.82	6.1	-2.4	0.51	-0.33
A313	A	80mg	C3D1	2015-09-09	57	9.9	-2.3	416	221	1.22	-0.15	7.43	-1.07	0.76	-0.08
A313	A	80mg	C3D15	2015-09-23	71	9.9	-2.3	304	109	0.83	-0.54	5.88	-2.62	0.25	-0.59
A313	A	80mg	C4D1	2015-10-07	85	9.3	-2.9	244	49	0.84	-0.53	5.79	-2.71	0.44	-0.4
A313	A	80mg	C4D15	2015-10-21	99	93	80.8	244	49	0.84	-0.53	5.79	-2.71	0.44	-0.4
A313	A	80mg	C5D1	2015-11-04	113	10.6	-1.6	258	63	0.8	-0.57	5.62	-2.88	0.38	-0.46
A313	A	80mg	C5D15	2015-11-18	127	11.5	-0.7	196	1	0.89	-0.48	6.18	-2.32	0.32	-0.52
A313	A	80mg	C6D1	2015-12-01	140	10.9	-1.3	204	9	1.07	-0.3	4.78	-3.72	0.38	-0.46
A313	A	80mg	C6D15	2015-12-16	155	11.1	-1.1	188	-7	0.81	-0.56	7.62	-0.88	0.36	-0.48
A313	A	80mg	C7D1	2015-12-29	168	11	-1.2	180	-15	0.83	-0.54	7.11	-1.39	0.35	-0.49
A313	A	80mg	C7D15	2016-01-12	182	11.7	-0.5	217	22	0.88	-0.49	7.31	-1.19	0.43	-0.41
A316	A	160mg (continuous)	Screening	2015-10-05		12.2		324		1.59		2.92		0.41
A316	A	160mg (continuous)	Day 0	2015-10-13	0	11.6	0	273	0	1.27	0	2.24	0	0.41	0
A316	A	160mg (continuous)	C1D1	2015-10-16	3	12.3	0.7	278	5	1.32	0.05	2.15	-0.09	0.31	-0.1
A316	A	160mg (continuous)	C1D2	2015-10-26	13	11.9	0.3	252	-21	1.35	0.08	2.55	0.31	0.16	-0.25
A316	A	160mg (continuous)	C1D15	2015-11-02	20	11.4	-0.2	166	-107	1.3	0.03	2.09	-0.15	0.11	-0.3
A316	A	160mg (continuous)	C1D22	2015-11-12	30	9.6	-2	130	-143	1.07	-0.2	1.84	-0.4	0.16	-0.25
A316	A	160mg (continuous)	C2D1	2015-11-25	43	8.9	-2.7	216	-57	1.17	-0.1	1.52	-0.72	0.55	0.14
A316	A	160mg (continuous)	C2D15	2015-12-08	56	11.1	-0.5	170	-103	1.07	-0.2	2.3	0.06	0.18	-0.23
A316	A	160mg (continuous)	C3D1	2015-12-23	71	9.4	-2.2	146	-127	0.63	-0.64	2.49	0.25	0.17	-0.24
A318	A	240mg	Screening	2016-02-02		13.7		207		1.99		6		0.77
A318	A	240mg	Day 0	2016-02-10	0	14.1	0	216	0	2.04	0	6.2	0	0.88	0
A318	A	240mg	C1D1	2016-02-17	7	14.3	0.2	209	-7	2.13	0.09	6.2	0	0.84	-0.04
A318	A	240mg	C1D2	2016-02-24	14	14.2	0.1	205	-11	1.87	-0.17	7.19	0.99	0.19	-0.69
A318	A	240mg	C1D15	2016-03-02	21	13.1	-1	140	-76	1.49	-0.55	4.66	-1.54	0.05	-0.83
A318	A	240mg	C1D22	2016-03-08	27	12	-2.1	90	-126	1.13	-0.91	2.92	-3.28	0.09	-0.79
A318	A	240mg	C2D1	2016-03-16	35	11.3	-2.8	104	-112	1.25	-0.79	1.58	-4.62	0.07	-0.81
A318	A	240mg	C2D15	2016-04-08	58	9.7	-4.4	489	273	1.96	-0.08	5.34	-0.86	2.22	1.34
A318	A	240mg	C3D1	2016-04-13	63	9.5	-4.6	463	247	1.85	-0.19	10.44	4.24	0.62	-0.26
A318	A	240mg	C4D15	2016-05-13	93	11.9	-2.2	84	-132	1.91	-0.13	20.44	14.24	3.14	2.26
A322	A	160mg (continuous)	Screening	2016-07-08		9.1		481		1.06		12.69		0.81
A322	A	160mg (continuous)	C1D1	2016-07-18	0	10.6	0	470	0	1.26	0	12.2	0	0.92	0
A322	A	160mg (continuous)	C1D2	2016-07-25	7	10.6	0	431	-39	1.29	0.03	13.77	1.57	0.46	-0.46
A322	A	160mg (continuous)	C1D15	2016-08-01	14	9.1	-1.5	273	-197	0.82	-0.44	9.04	-3.16	0.3	-0.62
A322	A	160mg (continuous)	C1D22	2016-08-08	21	10.6	0	334	-136	0.93	-0.33	10.53	-1.67	0.51	-0.41
A322	A	160mg (continuous)	C2D1	2016-08-15	28	10.1	-0.5	451	-19	0.98	-0.28	13.15	0.95	0.63	-0.29
A322	A	160mg (continuous)	C3D1	2016-09-12	56	9.9	-0.7	476	6	0.67	-0.59	20.35	8.15	0.59	-0.33
A325	A	240mg	Screening	2016-07-20		13.2		232		0.58		4.59		1.11
A325	A	240mg	C1D1	2016-08-01	0	14.4	0	249	0	0.6	0	5.39	0	1.07	0
A325	A	240mg	C1D2	2016-08-08	7	13.6	-0.8	284	35	0.79	0.19	5.65	0.26	0.29	-0.78
A325	A	240mg	C1D15	2016-08-15	14	10.9	-3.5	121	-128	0.53	-0.07	1.79	-3.6	0.57	-0.5
A325	A	240mg	C1D22	2016-08-22	21	10.8	-3.6	255	6	0.54	-0.06	4.21	-1.18	0.5	-0.57
A325	A	240mg	C2D1	2016-08-30	29	9.4	-5	158	-91	0.44	-0.16	2.51	-2.88	0.15	-0.92
A325	A	240mg	C2D15	2016-09-13	43	9.3	-5.1	87	-162	0.34	-0.26	2.87	-2.52	0.18	-0.89
A325	A	240mg	C3D1	2016-09-27	57	10.1	-4.3	472	223	0.62	0.02	5.02	-0.37	2.06	0.99
A325	A	240mg	FU wk1	2016-10-04		12.3		492		1.11		7.81		0.81
A406	A	40mg	Screening	2015-01-27		15.2		171		0.9		6.4		0.5
A406	A	40mg	Day 0	2015-02-03	0	14.4	0	155	0	1.1	0	3.2	0	0.5	0
A406	A	40mg	C1D1	2015-02-04	1	13.8	-0.6	162	7	1.2	0.1	3.4	0.2	0.5	0
A406	A	40mg	C1D8	2015-02-05	2	13.7	-0.7	170	15	1.2	0.1	3.2	0	0.4	-0.1
A406	A	40mg	C1D2	2015-02-11	8	13.9	-0.5	151	-4	1.1	0	4.4	1.2	0.4	-0.1
A406	A	40mg	C1D15	2015-02-18	15	13.7	-0.7	113	-42	0.9	-0.2	4.6	1.4	0.4	-0.1
A406	A	40mg	C1D22	2015-02-25	22	13.9	-0.5	140	-15	1	-0.1	3.9	0.7	0.4	-0.1
A406	A	40mg	C2D1	2015-03-03	28	13.8	-0.6	168	13	1	-0.1	4	0.8	0.4	-0.1
A406	A	40mg	C2D15	2015-03-17	42	13.5	-0.9	129	-26	0.8	-0.3	4.5	1.3	0.3	-0.2
A406	A	40mg	C3D1	2015-03-31	56	12.8	-1.6	173	18	1.1	0	4.5	1.3	0.6	0.1
A406	A	40mg	FU wk2	2015-04-14		13.5		234		1.1		5		0.6
A409	A	80mg	Screening	2015-04-17		11		144		0.7		5.9		0.6
A409	A	80mg	Day 0	2015-04-20	0	9.9	0	120	0	0.6	0	5.4	0	0.6	0
A409	A	80mg	C1D1	2015-04-21	1	10	0.1	125	5	0.6	0	5.2	-0.2	0.6	0
A409	A	80mg	C1D8	2015-04-22	2	10.4	0.5	129	9	0.6	0	5.4	0	0.7	0.1
A409	A	80mg	C1D2	2015-04-28	8	11.3	1.4	152	32	0.7	0.1	5.6	0.2	0.5	-0.1
A412	A	80mg	Screening	2015-06-02		10.6		204		0.9		2.4		0.3
A412	A	80mg	Day 0	2015-06-08	0	11.4	0	211	0	0.8	0	3	0	0.3	0
A412	A	80mg	C1D1	2015-06-09	1	10.8	-0.6	194	-17	0.9	0.1	4.7	1.7	0.4	0.1
A412	A	80mg	C1D8	2015-06-10	2	10.7	-0.7	185	-26	0.7	-0.1	3.3	0.3	0.2	-0.1
A412	A	80mg	C1D2	2015-06-16	8	11.1	-0.3	182	-29	0.8	0	3.6	0.6	0.2	-0.1
A412	A	80mg	C1D15	2015-06-23	15	10.8	-0.6	160	-51	0.8	0	3.3	0.3	0.3	0
A412	A	80mg	C1D22	2015-07-02	24	10	-1.4	152	-59	0.5	-0.3	4.4	1.4	0.3	0
A412	A	80mg	C2D1	2015-07-07	29	10.01	-1.39	158	-53	0.5	-0.3	3.3	0.3	0.3	0
A412	A	80mg	C2D15	2015-07-21	43	10.9	-0.5	192	-19	0.5	-0.3	4.5	1.5	0.3	0
A412	A	80mg	C3D1	2015-08-04	57	10.8	-0.6	212	1	0.7	-0.1	2.8	-0.2	0.4	0.1
A415	A	160mg (continuous)	Screening	2015-09-15		11.5		218		1.5		4.2		0.7
A415	A	160mg (continuous)	Day 0	2015-09-22	0	11.3	0	216	0	1.6	0	4.7	0	0.6	0
A415	A	160mg (continuous)	C1D1	2015-09-29	7	11	-0.3	207	-9	1.4	-0.2	4.6	-0.1	0.6	0
A415	A	160mg (continuous)	C1D2	2015-10-06	14	11.1	-0.2	236	20	1.5	-0.1	5	0.3	0.1	-0.5
A415	A	160mg (continuous)	C1D15	2015-10-13	21	10.5	-0.8	177	-39	1.1	-0.5	2.4	-2.3	0.1	-0.5
A415	A	160mg (continuous)	C1D22	2015-10-20	28	10.2	-1.1	163	-53	1.3	-0.3	2	-2.7	0.1	-0.5
A415	A	160mg (continuous)	C2D1	2015-10-27	35	9.1	-2.2	178	-38	1.2	-0.4	2.3	-2.4	0.1	-0.5
A415	A	160mg (continuous)	C2D15	2015-11-10	49	8.1	-3.2	116	-100	0.8	-0.8	1.8	-2.9	0.1	-0.5
A415	A	160mg (continuous)	C3D1	2015-11-24	63	7.4	-3.9	243	27	0.7	-0.9	2	-2.7	0.1	-0.5
A415	A	160mg (continuous)	C3D15	2015-12-08	77	7.7	-3.6	83	-133	0.6	-1	2.1	-2.6	0.1	-0.5
A415	A	160mg (continuous)	C4D1	2015-12-22	91	8.9	-2.4	218	2	0.4	-1.2	3	-1.7	0.2	-0.4
A415	A	160mg (continuous)	C4D15	2016-01-05	105	7.5	-3.8	206	-10	0.4	-1.2	4.9	0.2	0.3	-0.3
A415	A	160mg (continuous)	FU wk1	2016-01-12		9.4		191		0.6		4.9		0.4
A419	A	240mg	Screening	2016-02-25		9.9		282		1.3		6.4		0.9
A419	A	240mg	Day 0	2016-03-02	0	9.9	0	288	0	1.4	0	6.3	0	0.9	0
A419	A	240mg	C1D1	2016-03-09	7	8.7	-1.2	258	-30	1.2	-0.2	7	0.7	0.6	-0.3
A419	A	240mg	C1D2	2016-03-16	14	8	-1.9	186	-102	1	-0.4	6.1	-0.2	0.2	-0.7
A419	A	240mg	FU wk1	2016-03-16		8		186		1		6.1		0.2
A420	A	240mg	Screening	2016-04-19		14.6		239		1.3		5		0.6
A420	A	240mg	Day 0	2016-04-25	0	14.3	0	209	0	1.2	0	4	0	0.7	0
A420	A	240mg	C1D1	2016-04-25	0	14.3	0	209	0	1.2	0	4	0	0.7	0
A420	A	240mg	C1D2	2016-05-03	8	14.2	-0.1	203	-6	1.7	0.5	5	1	0.1	-0.6
A420	A	240mg	C1D15	2016-05-10	15	12.5	-1.8	113	-96	0.7	-0.5	2.5	-1.5	0.1	-0.6
A420	A	240mg	C1D22	2016-05-17	22	12.1	-2.2	142	-67	0.8	-0.4	1.7	-2.3	0.1	-0.6
A420	A	240mg	C2D1	2016-05-24	29	11.7	-2.6	185	-24	0.8	-0.4	1.6	-2.4	0.1	-0.6
A420	A	240mg	C2D15	2016-06-07	43	9.3	-5	143	-66	0.3	-0.9	1.9	-2.1	0.1	-0.6
A420	A	240mg	C3D1	2016-06-21	57	10.9	-3.4	453	244	1.1	-0.1	4.6	0.6	1	0.3
A420	A	240mg	C3D15	2016-07-05	71	9.9	-4.4	188	-21	0.8	-0.4	3.3	-0.7	0.1	-0.6
A420	A	240mg	C4D1	2016-07-19	85	8.2	-6.1	215	6	0.6	-0.6	3.6	-0.4	0.2	-0.5
A420	A	240mg	C4D15	2016-08-02	99	9.4	-4.9	250	41	0.8	-0.4	6.2	2.2	0.7	0
A420	A	240mg	FU wk1	2016-08-16		8.5		86		0.5		3.4		0.1
A420	A	240mg	FU wk4	2016-09-13		11.2		281		0.8		3.8		0.7
A424	A	160mg (continuous)	Screening	2016-07-12		13.5		189		0.8		5.2		0.7
A424	A	160mg (continuous)	Day 0	2016-07-18	0	13.3	0	189	0	0.9	0	4.5	0	0.8	0
A424	A	160mg (continuous)	C1D1	2016-07-25	7	13.4	0.1	175	-14	1	0.1	5.1	0.6	0.7	-0.1
A424	A	160mg (continuous)	C1D2	2016-08-01	14	13	-0.3	180	-9	0.6	-0.3	4.3	-0.2	0.2	-0.6
A424	A	160mg (continuous)	C1D15	2016-08-08	21	12.6	-0.7	108	-81	0.5	-0.4	3.5	-1	0.1	-0.7
A424	A	160mg (continuous)	C1D22	2016-08-15	28	11.6	-1.7	126	-63	0.6	-0.3	2.7	-1.8	0.1	-0.7
A424	A	160mg (continuous)	C2D1	2016-08-22	35	11.3	-2	180	-9	0.5	-0.4	3	-1.5	0.1	-0.7
A424	A	160mg (continuous)	C2D15	2016-09-05	49	10.5	-2.8	210	21	0.4	-0.5	3.2	-1.3	0	-0.8
A424	A	160mg (continuous)	C3D1	2016-09-20	64	8.6	-4.7	137	-52	0.3	-0.6	3.1	-1.4	0.2	-0.6
A424	A	160mg (continuous)	C3D15	2016-10-04	78	9.5	-3.8	209	20	0.3	-0.6	3.6	-0.9	0.2	-0.6
A424	A	160mg (continuous)	C4D1	2016-10-18	92	7.8	-5.5	176	-13	0.3	-0.6	3.5	-1	0.2	-0.6
A424	A	160mg (continuous)	FU wk1	2016-11-15		11		397		1		5.7		1.4
A424	A	160mg (continuous)	FU wk2	2016-11-29		12.9		195		0.7		16.3		1.1
A424	A	160mg (continuous)	FU wk3	2016-12-06		13.1		176		0.1		10.2		1.5
A424	A	160mg (continuous)	FU wk4	2016-12-13		13.6		210		0.6		5.8		0.6
B130	B	160mg (continuous)	Screening	2017-02-15		13.7		227		0.63		2.98		0.51
B130	B	160mg (continuous)	C1D1	2017-02-16	0	13.7	0	210	0	0.64	0	3.29	0	0.51	0
B130	B	160mg (continuous)	C1D2	2017-02-23	7	14	0.3	188	-22	0.64	0	3.06	-0.23	0.16	-0.35
B130	B	160mg (continuous)	C1D15	2017-03-02	14	12.7	-1	56	-154	0.41	-0.23	1.92	-1.37	0.05	-0.46
B130	B	160mg (continuous)	C1D22	2017-03-09	21	11.3	-2.4	99	-111	0.4	-0.24	1.32	-1.97	0.34	-0.17
B130	B	160mg (continuous)	C2D1	2017-03-16	28	11.7	-2	296	86	0.75	0.11	2.37	-0.92	0.65	0.14
B130	B	160mg (continuous)	C2D15	2017-03-30	42	11.1	-2.6	84	-126	0.31	-0.33	2.25	-1.04	0.11	-0.4
B130	B	160mg (continuous)	C3D1	2017-04-06	49	9.6	-4.1	87	-123	0.37	-0.27	1.98	-1.31	0.32	-0.19
B130	B	160mg (continuous)	C3D15	2017-04-27	70	10.8	-2.9	134	-76	0.32	-0.32	2.45	-0.84	0.19	-0.32
B130	B	160mg (continuous)	C4D1	2017-05-11	84	10.1	-3.6	239	29	0.33	-0.31	2.86	-0.43	0.7	0.19
B130	B	160mg (continuous)	C4D15	2017-05-25	98	10.3	-3.4	157	-53	0.38	-0.26	3.26	-0.03	0.28	-0.23
B130	B	160mg (continuous)	C5D1	2017-06-08	112	10.8	-2.9	238	28	0.44	-0.2	2.7	-0.59	0.55	0.04
B130	B	160mg (continuous)	C5D15	2017-06-22	126	10.7	-3	139	-71	0.48	-0.16	2.86	-0.43	0.29	-0.22
B130	B	160mg (continuous)	C6D1	2017-07-06	140	12	-1.7	205	-5	0.44	-0.2	2.52	-0.77	0.43	-0.08
B130	B	160mg (continuous)	C7D1	2017-08-03	168	11.2	-2.5	146	-64	0.39	-0.25	3.18	-0.11	0.27	-0.24
B130	B	160mg (continuous)	C7D15	2017-08-17	182	11.3	-2.4	191	-19	0.37	-0.27	2.73	-0.56	0.44	-0.07
B130	B	160mg (continuous)	C8D1	2017-08-31	196	11.6	-2.1	143	-67	0.39	-0.25	2.89	-0.4	0.38	-0.13
B130	B	160mg (continuous)	C8D15	2017-09-14	210	12.5	-1.2	217	7	0.46	-0.18	2.86	-0.43	0.45	-0.06
B130	B	160mg (continuous)	C9D1	2017-09-28	224	11.5	-2.2	158	-52	0.37	-0.27	2.79	-0.5	0.38	-0.13
B130	B	160mg (continuous)	C9D15	2017-10-12	238	12.2	-1.5	157	-53	0.39	-0.25	3.46	0.17	0.36	-0.15
B130	B	160mg (continuous)	FU wk1	2017-11-02		11.9		211		0.32		4.49		0.58
B131	B	160mg (continuous)	Screening	2017-02-15		12.1		304		1.13		8.65		1.1
B131	B	160mg (continuous)	C1D1	2017-02-16	0	12	0	286	0	1.01	0	8.49	0	0.33	0
B131	B	160mg (continuous)	C1D2	2017-02-23	7	12.6	0.6	304	18	0.81	-0.2	7.02	-1.47	0.33	0
B131	B	160mg (continuous)	C1D15	2017-03-03	15	11.8	-0.2	219	-67	1.05	0.04	6.57	-1.92	0.31	-0.02
B131	B	160mg (continuous)	C1D22	2017-03-09	21	10.8	-1.2	205	-81	0.28	-0.73	5.53	-2.96	0.28	-0.05
B131	B	160mg (continuous)	C2D1	2017-03-15	27	10.4	-1.6	225	-61	0.99	-0.02	7.27	-1.22	0.43	0.1
B131	B	160mg (continuous)	C2D15	2017-03-30	42	9.9	-2.1	216	-70	0.63	-0.38	7.03	-1.46	0.57	0.24
B131	B	160mg (continuous)	C3D1	2017-04-13	56	9.8	-2.2	223	-63	0.52	-0.49	6.03	-2.46	0.41	0.08
B131	B	160mg (continuous)	C3D15	2017-04-27	70	7.8	-4.2	299	13	0.61	-0.4	7.13	-1.36	0.48	0.15
B131	B	160mg (continuous)	C4D1	2017-05-10	83	11.4	-0.6	346	60	0.88	-0.13	7.25	-1.24	1.08	0.75
B131	B	160mg (continuous)	C4D15	2017-05-25	98	10.8	-1.2	209	-77	0.7	-0.31	5.25	-3.24	0.43	0.1
B131	B	160mg (continuous)	C5D1	2017-06-07	111	10.8	-1.2	240	-46	0.66	-0.35	6	-2.49	0.58	0.25
B131	B	160mg (continuous)	C5D15	2017-06-22	126	10.7	-1.3	316	30	0.57	-0.44	6.88	-1.61	0.49	0.16
B131	B	160mg (continuous)	C6D1	2017-07-05	139	10.6	-1.4	216	-70	0.57	-0.44	5.62	-2.87	0.46	0.13
B131	B	160mg (continuous)	C6D15	2017-07-20	154	10.6	-1.4	264	-22	0.66	-0.35	6.32	-2.17	0.63	0.3
B131	B	160mg (continuous)	FU wk1	2017-08-24		117		294		0.94		7.11		0.91
B134	B	160mg (intermittent)	Screening	2017-02-28		14.4		279		1.72		3.45		0.49
B134	B	160mg (intermittent)	C1D1	2017-03-09	0	13.8	0	267	0	1.92	0	3.52	0	0.63	0
B134	B	160mg (intermittent)	C1D2	2017-03-16	7	13.1	-0.7	248	-19	1.23	-0.69	3.75	0.23	0.24	-0.39
B134	B	160mg (intermittent)	C1D15	2017-03-23	14	12.3	-1.5	240	-27	1.01	-0.91	3.28	-0.24	0.14	-0.49
B134	B	160mg (intermittent)	C1D22	2017-03-30	21	12.2	-1.6	274	7	1.72	-0.2	2.72	-0.8	0.5	-0.13
B134	B	160mg (intermittent)	C2D1	2017-04-06	28	12.6	-1.2	405	138	1.91	-0.01	3.25	-0.27	0.65	0.02
B134	B	160mg (intermittent)	C2D15	2017-04-21	43	11.4	-2.4	194	-73	1.48	-0.44	2.86	-0.66	0.24	-0.39
B134	B	160mg (intermittent)	C3D1	2017-05-04	56	11.9	-1.9	396	129	2.3	0.38	4.36	0.84	0.82	0.19
B138	B	160mg (intermittent)	Screening	2017-06-15		11.6		275		0.72		7.94		0.49
B138	B	160mg (intermittent)	C1D1	2017-07-03		11.5		213		0.21		8.54		0.19
B143	B	160mg (intermittent)	Screening	2017-08-02		10.3		590		0.64		3.73		0.55
B143	B	160mg (intermittent)	C1D1	2017-08-02	0	10.3	0	590	0	0.64	0	3.73	0	0.55	0
B143	B	160mg (intermittent)	C1D2	2017-08-10	8	9.7	-0.6	340	-250	0.38	-0.26	3.28	-0.45	0.27	-0.28
B143	B	160mg (intermittent)	C1D15	2017-08-17	15	5.3	-5	199	-391	0.43	-0.21	3.91	0.18	0.19	-0.36
B143	B	160mg (intermittent)	C1D22	2017-08-24	22	10.6	0.3	344	-246	0.63	-0.01	5.01	1.28	0.74	0.19
B143	B	160mg (intermittent)	C2D1	2017-08-31	29	11.8	1.5	330	-260	0.57	-0.07	4.77	1.04	0.49	-0.06
B143	B	160mg (intermittent)	C2D15	2017-09-14	43	10	-0.3	188	-402	0.29	-0.35	4.85	1.12	0.21	-0.34
B143	B	160mg (intermittent)	C3D1	2017-09-28	57	9.8	-0.5	471	-119	0.29	-0.35	9.27	5.54	1.03	0.48
B149	B	160mg (intermittent)	Screening	2019-07-09		11		177		1.1		2.65		0.37
B149	B	160mg (intermittent)	C1D1	2019-07-11	0	11.4	0	164	0	1.27	0	2.18	0	0.34	0
B149	B	160mg (intermittent)	C1D2	2019-07-18	7	11	-0.4	136	-28	0.96	-0.31	2.58	0.4	0.14	-0.2
B149	B	160mg (intermittent)	C1D15	2019-07-24	13	10.1	-1.3	109	-55	0.94	-0.33	2.09	-0.09	0.16	-0.18
B149	B	160mg (intermittent)	C1D22	2019-07-31	20	10.4	-1	132	-32	0.96	-0.31	1.9	-0.28	0.4	0.06
B149	B	160mg (intermittent)	C2D1	2019-08-08	28	10.1	-1.3	223	59	0.97	-0.3	2.81	0.63	0.35	0.01
B149	B	160mg (intermittent)	C2D15	2019-08-21	41	10.6	-0.8	108	-56	0.84	-0.43	2.93	0.75	0.15	-0.19
B149	B	160mg (intermittent)	C3D1	2019-09-05	56	10.5	-0.9	301	137	1.26	-0.01	2.52	0.34	0.43	0.09
B149	B	160mg (intermittent)	C3D15	2019-09-19	70	10.9	-0.5	106	-58	0.93	-0.34	2.14	-0.04	0.18	-0.16
B149	B	160mg (intermittent)	C4D1	2019-10-16	97	11.7	0.3	136	-28	0.82	-0.45	2.74	0.56	0.35	0.01
B149	B	160mg (intermittent)	C4D15	2019-10-30	111	10.8	-0.6	113	-51	0.8	-0.47	2.61	0.43	0.2	-0.14
B149	B	160mg (intermittent)	C5D1	2019-11-13	125	11.5	0.1	214	50	0.94	-0.33	2.15	-0.03	0.39	0.05
B149	B	160mg (intermittent)	C5D15	2019-11-27	139	10.9	-0.5	94	-70	0.79	-0.48	1.8	-0.38	0.17	-0.17
B149	B	160mg (intermittent)	C6D1	2019-12-12	154	11.7	0.3	253	89	1.08	-0.19	2.07	-0.11	0.29	-0.05
B149	B	160mg (intermittent)	C6D15	2019-12-24	166	11.5	0.1	106	-58	0.9	-0.37	2.28	0.1	0.2	-0.14
B149	B	160mg (intermittent)	C7D1	2020-01-09	182	11.9	0.5	232	68	1.23	-0.04	2.27	0.09	0.34	0
B149	B	160mg (intermittent)	C7D15	2020-01-23	196	11.9	0.5	105	-59	1.02	-0.25	3.32	1.14	0.28	-0.06
B149	B	160mg (intermittent)	C8D1	2020-02-06	210	11.5	0.1	269	105	1.15	-0.12	2.78	0.6	0.37	0.03
B149	B	160mg (intermittent)	C8D15	2020-02-20	224	11.3	-0.1	101	-63	0.73	-0.54	2.27	0.09	0.26	-0.08
B149	B	160mg (intermittent)	C9D1	2020-03-05	238	12.7	1.3	226	62	1.02	-0.25	1.85	-0.33	0.39	0.05
B149	B	160mg (intermittent)	C9D15	2020-03-18	251	11	-0.4	117	-47	0.9	-0.37	1.68	-0.5	0.19	-0.15
B149	B	160mg (intermittent)	C10D1	2020-04-02	266	11.9	0.5	241	77	0.69	-0.58	2.64	0.46	0.3	-0.04
B149	B	160mg (intermittent)	C10D15	2020-04-15	279	11.4	0	121	-43	0.7	-0.57	2.12	-0.06	0.17	-0.17
B149	B	160mg (intermittent)	C11D1	2020-04-30	294	11.5	0.1	239	75	0.87	-0.4	2.52	0.34	0.43	0.09
B149	B	160mg (intermittent)	C12D1	2020-05-27	321	11.6	0.2	245	81	0.83	-0.44	2.42	0.24	0.38	0.04
B149	B	160mg (intermittent)	C13D1	2020-06-25	350	11.7	0.3	234	70	1.09	-0.18	2.26	0.08	0.34	0
B149	B	160mg (intermittent)	C14D1	2020-07-23	378	12.8	1.4	278	114	1.11	-0.16	2.18	0	0.31	-0.03
B149	B	160mg (intermittent)	C15D1	2020-08-20	406	11.5	0.1	195	31	0.97	-0.3	2.24	0.06	0.34	0
B149	B	160mg (intermittent)	C16D1	2020-09-17	434	12.1	0.7	222	58	1.07	-0.2	2.26	0.08	0.41	0.07
B149	B	160mg (intermittent)	C17D1	2020-10-15	462	13.1	1.7	281	117	1.22	-0.05	2.57	0.39	0.31	-0.03
B149	B	160mg (intermittent)	C18D1	2020-11-12	490	12	0.6	250	86	0.72	-0.55	2.38	0.2	0.25	-0.09
B149	B	160mg (intermittent)	C19D1	2020-12-10	518	11.3	-0.1	259	95	0.82	-0.45	2.36	0.18	0.36	0.02
B149	B	160mg (intermittent)	C20D1	2021-01-07	546	12.4	1	198	34	1.13	-0.14	2.28	0.1	0.35	0.01
B149	B	160mg (intermittent)	C21D1	2021-02-04	574	12.2	0.8	190	26	0.98	-0.29	3.22	1.04	0.36	0.02
B149	B	160mg (intermittent)	C22D1	2021-03-04	602	11.4	0	303	139	0.9	-0.37	2.98	0.8	0.32	-0.02
B149	B	160mg (intermittent)	C23D1	2021-03-31	629	10.7	-0.7	257	93	1.42	0.15	2.95	0.77	0.51	0.17
B149	B	160mg (intermittent)	C24D1	2021-04-29	658	11.9	0.5	251	87	0.99	-0.28	2.66	0.48	0.45	0.11
B149	B	160mg (intermittent)	C25D1	2021-05-27	686	11.1	-0.3	239	75	0.75	-0.52	7.46	5.28	0.75	0.41
B149	B	160mg (intermittent)	C26D1	2021-06-24	714	12	0.6	257	93	1.13	-0.14	2.42	0.24	0.48	0.14
B149	B	160mg (intermittent)	C27D1	2021-07-22	742	11.5	0.1	267	103	0.88	-0.39	2.86	0.68	0.47	0.13
B149	B	160mg (intermittent)	C28D1	2021-08-12	763	115	103.6	97	-67	0.97	-0.3	2.93	0.75	0.49	0.15
B149	B	160mg (intermittent)	C29D1	2021-09-23	805	11.9	0.5	215	51	0.88	-0.39	2.1	-0.08	0.27	-0.07
B149	B	160mg (intermittent)	C30D1	2021-10-21	833	12.6	1.2	291	127	1.19	-0.08	2.23	0.05	0.48	0.14
B149	B	160mg (intermittent)	C31D1	2021-11-18	861	11	-0.4	267	103	0.91	-0.36	3.21	1.03	0.46	0.12
B149	B	160mg (intermittent)	C32D1	2021-12-16	889	10.5	-0.9	407	243	1.12	-0.15	3.51	1.33	0.57	0.23
B149	B	160mg (intermittent)	C33D1	2022-01-13	917	10	-1.4	409	245	1.04	-0.23	3.2	1.02	0.41	0.07
B149	B	160mg (intermittent)	C34D1	2022-02-10	945	11.1	-0.3	290	126	0.89	-0.38	3.24	1.06	0.5	0.16
B149	B	160mg (intermittent)	10599	2022-03-10	973	12.4	1	307	143	0.9	-0.37	4.82	2.64	0.52	0.18
B149	B	160mg (intermittent)	C36D1	2022-04-07	1001	126	114.6	256	92	0.9	-0.37	3.46	1.28	0.41	0.07
B149	B	160mg (intermittent)	C37D1	2022-05-05	1029	117	105.6	255	91	0.96	-0.31	3.38	1.2	0.47	0.13
B149	B	160mg (intermittent)	C38D1	2022-06-01	1056	120	108.6	311	147	1.34	0.07	3.24	1.06	0.49	0.15
B150	B	160mg (intermittent)	Screening	2019-10-02		14.1		145		1.03		2.06		0.54
B150	B	160mg (intermittent)	C1D1	2019-10-02	0	14.1	0	145	0	1.03	0	2.06	0	0.54	0
B150	B	160mg (intermittent)	C1D2	2019-10-10	8	13.7	-0.4	162	17	0.83	-0.2	3.13	1.07	0.29	-0.25
B150	B	160mg (intermittent)	C1D15	2019-10-17	15	12.7	-1.4	105	-40	0.61	-0.42	4.86	2.8	0.29	-0.25
B150	B	160mg (intermittent)	C1D22	2019-10-24	22	12	-2.1	116	-29	0.79	-0.24	1.82	-0.24	0.32	-0.22
B150	B	160mg (intermittent)	C2D1	2019-11-07	36	13.2	-0.9	159	14	0.82	-0.21	2.68	0.62	0.42	-0.12
B150	B	160mg (intermittent)	C2D15	2019-11-21	50	12.8	-1.3	102	-43	0.87	-0.16	2.07	0.01	0.2	-0.34
B150	B	160mg (intermittent)	Late FU	2019-12-05		13.3		246		0.93		2.58		0.51
B150	B	160mg (intermittent)	FU wk1	2020-01-02		13.5		159		0.89		2.94		0.48
B151	B	160mg (intermittent)	Screening	2019-12-09		12.2		169		1		4.31		0.53
B151	B	160mg (intermittent)	C1D1	2019-12-12	0	12.2	0	175	0	1.04	0	2.71	0	0.59	0
B151	B	160mg (intermittent)	C1D2	2019-12-17	5	13.2	1	200	25	0.96	-0.08	3.21	0.5	0.33	-0.26
B151	B	160mg (intermittent)	C1D22	2020-01-02	21	10.5	-1.7	115	-60	0.83	-0.21	1.78	-0.93	0.62	0.03
B151	B	160mg (intermittent)	C2D1	2020-01-09	28	12	-0.2	239	64	1.03	-0.01	2.53	-0.18	0.46	-0.13
B151	B	160mg (intermittent)	C2D15	2020-01-23	42	10.7	-1.5	129	-46	0.91	-0.13	3.43	0.72	0.33	-0.26
B151	B	160mg (intermittent)	C3D1	2020-02-06	56	11.3	-0.9	207	32	0.99	-0.05	4.38	1.67	0.62	0.03
B151	B	160mg (intermittent)	C3D15	2020-02-20	70	10.8	-1.4	137	-38	0.93	-0.11	6.59	3.88	0.34	-0.25
B151	B	160mg (intermittent)	C4D1	2020-03-05	84	12.2	0	225	50	1.01	-0.03	3.93	1.22	0.44	-0.15
B151	B	160mg (intermittent)	C5D1	2020-04-09	119	13.3	1.1	184	9	1	-0.04	3.05	0.34	0.46	-0.13
B151	B	160mg (intermittent)	C5D15	2020-04-23	133	13.6	1.4	124	-51	0.66	-0.38	2.02	-0.69	0.18	-0.41
B151	B	160mg (intermittent)	C6D1	2020-05-07	147	13.2	1	206	31	0.86	-0.18	3.31	0.6	0.53	-0.06
B151	B	160mg (intermittent)	C7D1	2020-06-04	175	12.7	0.5	197	22	0.82	-0.22	3.58	0.87	0.71	0.12
B151	B	160mg (intermittent)	C7D15	2020-06-18	189	12.9	0.7	144	-31	0.81	-0.23	2.74	0.03	0.15	-0.44
B151	B	160mg (intermittent)	C8D1	2020-07-02	203	13.6	1.4	177	2	0.78	-0.26	3.56	0.85	0.58	-0.01
B151	B	160mg (intermittent)	C8D15	2020-07-17	218	13.8	1.6	138	-37	0.6	-0.44	4	1.29	0	-0.59
B151	B	160mg (intermittent)	C9D1	2020-08-13	245	11.8	-0.4	197	22	0.84	-0.2	2.86	0.15	0.28	-0.31
B151	B	160mg (intermittent)	C9D15	2020-08-27	259	11.6	-0.6	134	-41	0.81	-0.23	4.16	1.45	0.15	-0.44
B151	B	160mg (intermittent)	C10D1	2020-09-10	273	11.8	-0.4	253	78	0.91	-0.13	8.15	5.44	0.55	-0.04
B151	B	160mg (intermittent)	C11D1	2020-10-08	301	11.2	-1	173	-2	0.75	-0.29	3.66	0.95	0.37	-0.22
B151	B	160mg (intermittent)	C12D1	2020-11-05	329	12.5	0.3	246	71	1.01	-0.03	5.95	3.24	0.98	0.39
B157	B	160mg (intermittent)	Screening	2020-02-12		12.6		473		0.29		22.4		0.98
B157	B	160mg (intermittent)	C1D2	2020-02-20	0	14.2	0	279	0	0.49	0	14.5	0	0.23	0
B157	B	160mg (intermittent)	C1D15	2020-02-26	6	13.4	-0.8	160	-119	0.39	-0.1	10.43	-4.07	0.26	0.03
B157	B	160mg (intermittent)	C1D22	2020-03-05	14	11.7	-2.5	386	107	0.77	0.28	11.62	-2.88	0.98	0.75
B157	B	160mg (intermittent)	C2D1	2020-03-12	21	12.5	-1.7	337	58	0.63	0.14	18.11	3.61	0.82	0.59
B157	B	160mg (intermittent)	C2D15	2020-03-26	35	11.6	-2.6	242	-37	0.22	-0.27	9.89	-4.61	0.13	-0.1
B157	B	160mg (intermittent)	C3D1	2020-04-09	49	10.9	-3.3	533	254	0.35	-0.14	18.58	4.08	1.25	1.02
B157	B	160mg (intermittent)	C4D1	2020-05-07	77	10.5	-3.7	691	412	0.66	0.17	10.98	-3.52	0.86	0.63
B157	B	160mg (intermittent)	C5D1	2020-06-04	105	10.4	-3.8	1050	771	0.57	0.08	17.12	2.62	1.23	1
B160	B	160mg (intermittent)	Screening	2020-03-23		14.6		198		2.55		14.48		1.16
B160	B	160mg (intermittent)	C1D1	2020-03-26	0	14.5	0	220	0	4.07	0	15.6	0	1.26	0
B160	B	160mg (intermittent)	C1D2	2020-04-02	7	13.9	-0.6	216	-4	1.33	-2.74	8.7	-6.9	0.23	-1.03
B160	B	160mg (intermittent)	C1D15	2020-04-09	14	11.9	-2.6	115	-105	1.87	-2.2	3.7	-11.9	0.12	-1.14
B160	B	160mg (intermittent)	C1D22	2020-04-16	21	10.3	-4.2	101	-119	1.65	-2.42	6.65	-8.95	0.39	-0.87
B169	B	160mg (intermittent)	Screening	2020-10-20		10.6		264		1.34		5.28		0.85
B169	B	160mg (intermittent)	C1D1	2020-10-22	0	10.5	0	245	0	1.47	0	4.82	0	0.96	0
B169	B	160mg (intermittent)	C1D2	2020-10-29	7	11	0.5	271	26	1.23	-0.24	5.15	0.33	0.36	-0.6
B169	B	160mg (intermittent)	C1D15	2020-11-05	14	9.9	-0.6	181	-64	0.85	-0.62	3.9	-0.92	0.3	-0.66
B169	B	160mg (intermittent)	C1D22	2020-11-12	21	9.7	-0.8	203	-42	1.01	-0.46	3.65	-1.17	0.87	-0.09
B169	B	160mg (intermittent)	C2D1	2020-11-19	28	9.6	-0.9	579	334	1.46	-0.01	6.67	1.85	1.44	0.48
B169	B	160mg (intermittent)	C2D15	2020-12-03	42	9.1	-1.4	213	-32	0.88	-0.59	4.75	-0.07	0.4	-0.56
B169	B	160mg (intermittent)	C3D1	2020-12-17	56	9.1	-1.4	610	365	1.48	0.01	7.29	2.47	1.18	0.22
B169	B	160mg (intermittent)	C3D15	2020-12-29	68	8.8	-1.7	293	48	0.91	-0.56	5.54	0.72	0.45	-0.51
B169	B	160mg (intermittent)	C4D1	2021-01-13	83	9	-1.5	383	138	1.48	0.01	6.11	1.29	1.14	0.18
B169	B	160mg (intermittent)	C4D15	2021-01-28	98	8.3	-2.2	246	1	1.34	-0.13	4.69	-0.13	0.48	-0.48
B169	B	160mg (intermittent)	C5D1	2021-02-11	112	8.9	-1.6	431	186	1.59	0.12	8.02	3.2	0.95	-0.01
B169	B	160mg (intermittent)	C5D15	2021-02-25	126	10.2	-0.3	233	-12	1.13	-0.34	5.18	0.36	0.44	-0.52
B169	B	160mg (intermittent)	C6D1	2021-03-11	140	12.2	1.7	208	-37	1.27	-0.2	4.98	0.16	0.75	-0.21
B169	B	160mg (intermittent)	C6D15	2021-03-25	154	12.8	2.3	146	-99	1.15	-0.32	4.66	-0.16	0.3	-0.66
B169	B	160mg (intermittent)	C7D1	2021-04-08	168	13.6	3.1	223	-22	1.44	-0.03	6.29	1.47	0.95	-0.01
B169	B	160mg (intermittent)	C7D15	2021-04-22	182	13.6	3.1	130	-115	1.16	-0.31	5.03	0.21	0.53	-0.43
B169	B	160mg (intermittent)	C8D1	2021-05-05	195	14.7	4.2	263	18	1.5	0.03	6.15	1.33	0.96	0
B169	B	160mg (intermittent)	C8D15	2021-05-20	210	13.8	3.3	117	-128	1.23	-0.24	5.14	0.32	0.48	-0.48
B169	B	160mg (intermittent)	C9D1	2021-06-03	224	13.7	3.2	332	87	1.95	0.48	5.09	0.27	0.96	0
B169	B	160mg (intermittent)	C10D1	2021-06-30	251	13.9	3.4	252	7		-1.47		-4.82		-0.96
B169	B	160mg (intermittent)	C11D1	2021-07-29	280	13.5	3	408	163	1.59	0.12	6.91	2.09	0.92	-0.04
B169	B	160mg (intermittent)	C12D1	2021-08-26	308	13.7	3.2	307	62	1.16	-0.31	5.28	0.46	0.91	-0.05
B169	B	160mg (intermittent)	C13D1	2021-09-23	336	13.1	2.6	284	39	1.46	-0.01	5.22	0.4	0.97	0.01
B169	B	160mg (intermittent)	C14D1	2021-10-21	364	14	3.5	305	60	1.16	-0.31	5.74	0.92	1.05	0.09
B169	B	160mg (intermittent)	C15D1	2021-11-18	392	13.4	2.9	367	122	1.4	-0.07	8.3	3.48	0.89	-0.07
B169	B	160mg (intermittent)	C16D1	2021-12-16	420	13	2.5	287	42	1.21	-0.26	6.55	1.73	1.08	0.12
B169	B	160mg (intermittent)	C17D1	2022-02-10	476	13.3	2.8	296	51	1.54	0.07	4.98	0.16	1.07	0.11
B169	B	160mg (intermittent)	C18D1	2022-03-10	504	133	122.5	296	51	1.54	0.07	4.98	0.16	1.07	0.11
B169	B	160mg (intermittent)	C19D1	2022-04-07	532	135	124.5	283	38	1.25	-0.22	4.8	-0.02	0.77	-0.19
B169	B	160mg (intermittent)	C20D1	2022-05-05	560	132	121.5	243	-2	1.32	-0.15	4.94	0.12	1.03	0.07
B169	B	160mg (intermittent)	C21D1	2022-06-01	587	140	129.5	221	-24	1.51	0.04	5.14	0.32	1.17	0.21
B267	B	160mg (intermittent)	Screening	2020-10-12		11.9		219		0.49		5.72		0.39
B267	B	160mg (intermittent)	C1D1	2020-10-19	0	12.9	0	230	0	0.91	0	5.74	0	0.42	0
B267	B	160mg (intermittent)	C1D2	2020-10-26	7	12.1	-0.8	195	-35	0.63	-0.28	6.06	0.32	0.09	-0.33
B267	B	160mg (intermittent)	C1D15	2020-11-02	14	10.9	-2	122	-108	0.49	-0.42	3.81	-1.93	0.05	-0.37
B267	B	160mg (intermittent)	C1D22	2020-11-09	21	10.5	-2.4	167	-63	0.68	-0.23	3.1	-2.64	0.31	-0.11
B267	B	160mg (intermittent)	C2D1	2020-11-16	28	12.3	-0.6	382	152	0.63	-0.28	5.1	-0.64	0.54	0.12
B267	B	160mg (intermittent)	C2D15	2020-11-30	42	10.1	-2.8	117	-113	0.44	-0.47	4.85	-0.89	0.06	-0.36
B267	B	160mg (intermittent)	C3D1	2020-12-14	56	11.6	-1.3	337	107	0.66	-0.25	5.06	-0.68	0.59	0.17
B267	B	160mg (intermittent)	C3D15	2020-12-30	72	10.3	-2.6	120	-110	0.44	-0.47	4.26	-1.48	0.08	-0.34
B267	B	160mg (intermittent)	C4D1	2021-01-11	84	10.9	-2	324	94	0.61	-0.3	5.5	-0.24	0.63	0.21
B267	B	160mg (intermittent)	C4D15	2021-01-25	98	9.8	-3.1	141	-89	0.62	-0.29	4.91	-0.83	0.07	-0.35
B267	B	160mg (intermittent)	C5D15	2021-02-08	112	11.3	-1.6	407	177	0.61	-0.3	8.29	2.55	0.54	0.12
B325	B	160mg (intermittent)	Screening	2019-12-23		10.4		212		1.05		2.98		0.37
B325	B	160mg (intermittent)	C1D1	2019-12-27	0	11.4	0	252	0	0.91	0	3.66	0	0.31	0
B325	B	160mg (intermittent)	C1D2	2020-01-03	7	10.6	-0.8	232	-20	0.7	-0.21	2.53	-1.13	0.21	-0.1
B325	B	160mg (intermittent)	C1D15	2020-01-08	12	10.2	-1.2	192	-60	0.77	-0.14	3.22	-0.44	0.15	-0.16
B325	B	160mg (intermittent)	C2D1	2020-01-22	26	10.3	-1.1	271	19	1.07	0.16	2.34	-1.32	0.31	0
B325	B	160mg (intermittent)	C2D15	2020-02-05	40	9.5	-1.9	150	-102	0.79	-0.12	2.97	-0.69	0.22	-0.09
B325	B	160mg (intermittent)	C3D1	2020-02-18	53	10.3	-1.1	347	95	1.27	0.36	2.81	-0.85	0.43	0.12
B325	B	160mg (intermittent)	C3D15	2020-03-03	67	9.8	-1.6	165	-87	0.98	0.07	3.42	-0.24	0.22	-0.09
B325	B	160mg (intermittent)	C4D1	2020-03-17	81	9.9	-1.5	345	93	0.95	0.04	3.3	-0.36	0.41	0.1
B325	B	160mg (intermittent)	C4D15	2020-04-01	96	9.5	-1.9	169	-83	1.24	0.33	2.14	-1.52	0.2	-0.11
B325	B	160mg (intermittent)	C5D1	2020-04-14	109	11.2	-0.2	391	139	1.39	0.48	3.06	-0.6	0.31	0
B327	B	160mg (continuous)	Screening	2016-12-02		13.4		216		1.29		6.21		0.74
B327	B	160mg (continuous)	C1D1	2016-12-07	0	13	0	231	0	1.26	0	5.29	0	0.64	0
B327	B	160mg (continuous)	C1D2	2016-12-14	7	13.2	0.2	216	-15	0.96	-0.3	6.78	1.49	0.24	-0.4
B327	B	160mg (continuous)	C1D15	2016-12-21	14	11	-2	120	-111	0.73	-0.53	4.62	-0.67	0.08	-0.56
B327	B	160mg (continuous)	C1D22	2016-12-28	21	9.9	-3.1	151	-80	0.46	-0.8	2.26	-3.03	0.03	-0.61
B327	B	160mg (continuous)	C2D1	2017-01-04	28	9	-4	208	-23	0.44	-0.82	2.1	-3.19	0.05	-0.59
B327	B	160mg (continuous)	C2D15	2017-01-18	42	9.2	-3.8	250	19	0.34	-0.92	4.65	-0.64	0.06	-0.58
B327	B	160mg (continuous)	C3D1	2017-01-31	55	9.4	-3.6	279	48	0.49	-0.77	3.94	-1.35	0.61	-0.03
B327	B	160mg (continuous)	C3D15	2017-02-14	69	8.5	-4.5	294	63	0.57	-0.69	3.67	-1.62	0.15	-0.49
B327	B	160mg (continuous)	C4D1	2017-03-14	97	10.8	-2.2	552	321	1.01	-0.25	6.47	1.18	1.09	0.45
B327	B	160mg (continuous)	C4D15	2017-03-28	111	10	-3	144	-87	0.53	-0.73	6.48	1.19	0.16	-0.48
B327	B	160mg (continuous)	FU wk1	2017-04-11	125	7.4	-5.6	366	135	0.5	-0.76	4.65	-0.64	0.74	0.1
B328	B	160mg (continuous)	Screening	2016-12-20		11.2		344		1.81		5.08		1
B328	B	160mg (continuous)	C1D1	2016-12-22	0	10.6	0	314	0	1.57	0	5.02	0	0.8	0
B328	B	160mg (continuous)	C1D2	2016-12-29	7	10.8	0.2	319	5	1.67	0.1	2.89	-2.13	0.22	-0.58
B328	B	160mg (continuous)	C1D15	2017-01-04	13	9.6	-1	223	-91	1.13	-0.44	1.79	-3.23	0.15	-0.65
B328	B	160mg (continuous)	C1D22	2017-01-11	20	9	-1.6	195	-119	0.78	-0.79	1.57	-3.45	0.18	-0.62
B328	B	160mg (continuous)	C2D1	2017-01-18	27	8.5	-2.1	222	-92	0.85	-0.72	1.82	-3.2	0.31	-0.49
B328	B	160mg (continuous)	C2D15	2017-01-31	40	9.4	-1.2	327	13	1.09	-0.48	4.75	-0.27	0.56	-0.24
B328	B	160mg (continuous)	C3D1	2017-02-14	54	9.8	-0.8	353	39	1.43	-0.14	5.93	0.91	1.01	0.21
B328	B	160mg (continuous)	C3D15	2017-02-28	68	9.4	-1.2	260	-54	1.16	-0.41	4.54	-0.48	0.45	-0.35
B328	B	160mg (continuous)	C4D1	2017-03-28	96	10.7	0.1	395	81	1.53	-0.04	5.55	0.53	0.92	0.12
B328	B	160mg (continuous)	C4D15	2017-04-11	110	11	0.4	311	-3	1.9	0.33	5.34	0.32	0.73	-0.07
B328	B	160mg (continuous)	FU wk1	2017-04-19		11.6		458		2.81		10.55		0.9
B329	B	160mg (continuous)	Screening	2017-02-07		11.5		311		0.96		8.74		1.02
B329	B	160mg (continuous)	C1D1	2017-02-07	0	11.5	0	311	0	0.96	0	8.74	0	1.02	0
B329	B	160mg (continuous)	C1D2	2017-02-14	7	12.2	0.7	322	11	0.8	-0.16	8.39	-0.35	0.24	-0.78
B329	B	160mg (continuous)	C1D15	2017-02-21	14	11.3	-0.2	177	-134	0.54	-0.42	6.64	-2.1	0.16	-0.86
B329	B	160mg (continuous)	C1D22	2017-02-27	20	11.1	-0.4	177	-134	0.76	-0.2	5.78	-2.96	0.1	-0.92
B329	B	160mg (continuous)	C2D1	2017-03-07	28	8.7	-2.8	168	-143	0.75	-0.21	5.38	-3.36	0.18	-0.84
B329	B	160mg (continuous)	C2D15	2017-03-21	42	7.1	-4.4	243	-68	0.5	-0.46	5.47	-3.27	0.2	-0.82
B336	B	160mg (intermittent)	Screening	2017-04-18		14.4		392		0.96		7.33		0.55
B336	B	160mg (intermittent)	C1D1	2017-04-18	0	14.4	0	392	0	0.96	0	7.33	0	0.55	0
B336	B	160mg (intermittent)	C1D2	2017-04-26	8	13.4	-1	377	-15	1.01	0.05	7.29	-0.04	0.33	-0.22
B336	B	160mg (intermittent)	C1D15	2017-05-03	15	12.3	-2.1	242	-150	0.77	-0.19	5.45	-1.88	0.21	-0.34
B336	B	160mg (intermittent)	C1D22	2017-05-10	22	11.7	-2.7	335	-57	0.87	-0.09	5.42	-1.91	0.73	0.18
B336	B	160mg (intermittent)	C2D1	2017-05-17	29	12.7	-1.7	728	336	1.1	0.14	6.5	-0.83	0.69	0.14
B336	B	160mg (intermittent)	C2D15	2017-05-31	43	11.9	-2.5	320	-72	0.87	-0.09	6.43	-0.9	0.42	-0.13
B336	B	160mg (intermittent)	C3D1	2017-06-27	70	13.2	-1.2	499	107	1.56	0.6	10.28	2.95	0.8	0.25
B339	B	160mg (intermittent)	Screening	2017-07-11		14.3		144		1.44		2.61		0.26
B339	B	160mg (intermittent)	C1D1	2017-07-11	0	14.3	0	144	0	1.44	0	2.61	0	0.26	0
B339	B	160mg (intermittent)	C1D2	2017-07-21	10	13	-1.3	115	-29	1.39	-0.05	1.14	-1.47	0.06	-0.2
B339	B	160mg (intermittent)	C1D15	2017-07-27	16	12.4	-1.9	78	-66	0.91	-0.53	1.1	-1.51	0.05	-0.21
B339	B	160mg (intermittent)	C1D22	2017-08-03	23	12.7	-1.6	146	2	1.02	-0.42	2.23	-0.38	0.29	0.03
B339	B	160mg (intermittent)	C2D1	2017-08-10	30	12.9	-1.4	326	182	1.3	-0.14	2.95	0.34	0.55	0.29
B339	B	160mg (intermittent)	C2D15	2017-08-25	45	11.5	-2.8	99	-45	0.88	-0.56	1.72	-0.89	0.06	-0.2
B339	B	160mg (intermittent)	C3D1	2017-09-07	58	12.3	-2	276	132	1.17	-0.27	3.06	0.45	0.48	0.22
B339	B	160mg (intermittent)	C3D15	2017-09-21	72	10.8	-3.5	112	-32	0.97	-0.47	1.28	-1.33	0.04	-0.22
B339	B	160mg (intermittent)	C4D1	2017-10-06	87	12.3	-2	261	117	1.24	-0.2	2.89	0.28	0.59	0.33
B339	B	160mg (intermittent)	C4D15	2017-10-19	100	10.3	-4	144	0	0.91	-0.53	1.91	-0.7	0.04	-0.22
B339	B	160mg (intermittent)	C5D1	2017-11-02	114	11.8	-2.5	410	266	1.14	-0.3	3.89	1.28	0.69	0.43
B339	B	160mg (intermittent)	C5D15	2017-11-17	129	10.7	-3.6	115	-29	1.01	-0.43	2.08	-0.53	0.09	-0.17
B339	B	160mg (intermittent)	C6D1	2017-11-30	142	13	-1.3	295	151	1.4	-0.04	3.64	1.03	0.69	0.43
B339	B	160mg (intermittent)	C7D1	2018-01-04	177	13.2	-1.1	203	59	1.29	-0.15	2.83	0.22	0.52	0.26
B339	B	160mg (intermittent)	C7D15	2018-01-18	191	12.4	-1.9	119	-25	0.89	-0.55	1.59	-1.02	0.1	-0.16
B339	B	160mg (intermittent)	C8D1	2018-02-01	205	13.1	-1.2	229	85	1.37	-0.07	4.18	1.57	0.6	0.34
B339	B	160mg (intermittent)	C8D15	2018-02-15	219	11	-3.3	133	-11	0.78	-0.66	1.67	-0.94	0.06	-0.2
B339	B	160mg (intermittent)	C9D1	2018-03-01	233	12	-2.3	330	186	1.27	-0.17	2.7	0.09	0.56	0.3
B339	B	160mg (intermittent)	C10D1	2018-04-26	289	13.5	-0.8	180	36	1.24	-0.2	1.96	-0.65	0.32	0.06
B339	B	160mg (intermittent)	C10D15	2018-05-10	303	122	107.7	86	-58	1.13	-0.31	1.11	-1.5	0.05	-0.21
B339	B	160mg (intermittent)	C12D1	2018-06-21	345	13.3	-1	237	93	1.12	-0.32	2.87	0.26	0.52	0.26
B339	B	160mg (intermittent)	C12D15	2018-07-05	359	12	-2.3	125	-19	1.12	-0.32	1.32	-1.29	0.05	-0.21
B339	B	160mg (intermittent)	FU wk1	2019-07-19		13		285		1.37		5.71		0.6
B340	B	160mg (intermittent)	Screening	2017-07-25		15.4		198		1.13		5.06		0.69
B340	B	160mg (intermittent)	C1D1	2017-07-31	0	15	0	204	0	0.99	0	3.94	0	0.8	0
B340	B	160mg (intermittent)	C1D2	2017-08-07	7	14.4	-0.6	196	-8	1.03	0.04	3.92	-0.02	0.24	-0.56
B340	B	160mg (intermittent)	C1D15	2017-08-14	14	13	-2	101	-103	0.41	-0.58	4.33	0.39	0.05	-0.75
B340	B	160mg (intermittent)	C1D22	2017-08-21	21	12.6	-2.4	179	-25	0.87	-0.12	2.45	-1.49	0.35	-0.45
B340	B	160mg (intermittent)	C2D1	2017-08-29	29	13	-2	319	115	0.99	0	3.7	-0.24	0.8	0
B340	B	160mg (intermittent)	C2D15	2017-09-13	44	10.8	-4.2	54	-150	0.59	-0.4	2.1	-1.84	0.1	-0.7
B340	B	160mg (intermittent)	C3D1	2017-10-18	79	13.4	-1.6	309	105	0.97	-0.02	4.55	0.61	0.98	0.18
B340	B	160mg (intermittent)	C3D15	2017-11-02	94	11.4	-3.6	165	-39	0.6	-0.39	3.14	-0.8	0.27	-0.53
B340	B	160mg (intermittent)	C4D1	2017-11-15	107	13.1	-1.9	307	103	1.02	0.03	4.79	0.85	0.78	-0.02
B340	B	160mg (intermittent)	C4D15	2017-11-29	121	11.9	-3.1	146	-58	0.44	-0.55	2.54	-1.4	0.13	-0.67
B340	B	160mg (intermittent)	C5D1	2017-12-13	135	12.6	-2.4	362	158	1.43	0.44	6.14	2.2	1.51	0.71
B340	B	160mg (intermittent)	C5D15	2017-12-28	150	11.9	-3.1	148	-56	0.57	-0.42	3.05	-0.89	0.17	-0.63
B340	B	160mg (intermittent)	C6D1	2018-01-09	162	12.7	-2.3	376	172	0.98	-0.01	3.98	0.04	1	0.2
B340	B	160mg (intermittent)	C6D15	2018-01-24	177	11.1	-3.9	164	-40	0.81	-0.18	3.17	-0.77	0.27	-0.53
B340	B	160mg (intermittent)	C7D1	2018-02-14	198	13	-2	215	11	1.25	0.26	3.82	-0.12	0.81	0.01
B340	B	160mg (intermittent)	C7D15	2018-02-28	212	12.6	-2.4	135	-69	0.95	-0.04	3.71	-0.23	0.26	-0.54
B340	B	160mg (intermittent)	C8D1	2018-03-14	226	11.5	-3.5	330	126	1.02	0.03	4.08	0.14	1.02	0.22
B342	B	160mg (intermittent)	Screening	2017-08-01		12.3		253		2.01		5.52		0.9
B342	B	160mg (intermittent)	C1D1	2017-08-03	0	12.8	0	360	0	1.15	0	5.1	0	0.74	0
B342	B	160mg (intermittent)	C1D2	2017-08-10	7	11.9	-0.9	318	-42	1.25	0.1	4.36	-0.74	0.21	-0.53
B342	B	160mg (intermittent)	C1D15	2017-08-17	14	9.6	-3.2	145	-215	0.93	-0.22	3.75	-1.35	0.18	-0.56
B342	B	160mg (intermittent)	C1D22	2017-08-24	21	10	-2.8	247	-113	1.05	-0.1	4.92	-0.18	0.72	-0.02
B361	B	160mg (intermittent)	Screening	2020-06-19		10.8		360		0.97		5.97		0.62
B361	B	160mg (intermittent)	C1D2	2020-06-29	0	10.4	0	340	0	1.06	0	5.46	0	0.23	0
B361	B	160mg (intermittent)	C1D15	2020-07-06	7	9.7	-0.7	248	-92	1.01	-0.05	3.92	-1.54	0.24	0.01
B361	B	160mg (intermittent)	C1D22	2020-07-13	14	9.5	-0.9	217	-123	1.27	0.21	3.42	-2.04	0.46	0.23
B361	B	160mg (intermittent)	C2D1	2020-07-21	22	10.3	-0.1	383	43	0.9	-0.16	4.03	-1.43	0.52	0.29
B361	B	160mg (intermittent)	C2D15	2020-08-04	36	9.6	-0.8	214	-126	0.87	-0.19	3.41	-2.05	0.15	-0.08
B361	B	160mg (intermittent)	C3D1	2020-08-17	49	10.7	0.3	342	2	0.92	-0.14	3.99	-1.47	0.46	0.23
B361	B	160mg (intermittent)	C3D15	2020-09-01	64	9.8	-0.6	207	-133	0.75	-0.31	3.2	-2.26	0.23	0
B361	B	160mg (intermittent)	C4D1	2020-09-15	78	10.8	0.4	365	25	0.8	-0.26	5.2	-0.26	0.59	0.36
B361	B	160mg (intermittent)	C4D15	2020-09-28	91	10.2	-0.2	232	-108	0.83	-0.23	4.37	-1.09	0.29	0.06
B361	B	160mg (intermittent)	C5D1	2020-10-20	113	11.3	0.9	314	-26	0.93	-0.13	6.59	1.13	0.78	0.55
B361	B	160mg (intermittent)	C5D15	2020-11-02	126	10.07	-0.33	259	-81	1.09	0.03	4.62	-0.84	0.27	0.04
B361	B	160mg (intermittent)	C6D15	2020-12-02	156	10.6	0.2	229	-111	0.9	-0.16	3.46	-2	0.2	-0.03
B361	B	160mg (intermittent)	C7D1	2020-12-14	168	11.2	0.8	400	60	0.9	-0.16	4.07	-1.39	0.53	0.3
B361	B	160mg (intermittent)	C7D15	2020-12-29	183	10.2	-0.2	270	-70	0.75	-0.31	4.45	-1.01	0.27	0.04
B361	B	160mg (intermittent)	C8D1	2021-01-11	196	11.2	0.8	401	61	0.76	-0.3	4.66	-0.8	0.63	0.4
B361	B	160mg (intermittent)	C8D15	2021-01-25	210	10.4	0	262	-78	0.86	-0.2	2.56	-2.9	0.21	-0.02
B361	B	160mg (intermittent)	C9D1	2021-02-09	225	10.7	0.3	503	163	0.88	-0.18	5.16	-0.3	0.72	0.49
B361	B	160mg (intermittent)	C9D15	2021-02-26	242	10.1	-0.3	321	-19	0.96	-0.1	4.8	-0.66	0.29	0.06
B361	B	160mg (intermittent)	C10D1	2021-03-08	252	10.5	0.1	461	121	0.94	-0.12	4.12	-1.34	0.76	0.53
B361	B	160mg (intermittent)	C10D15	2021-03-24	268	9.7	-0.7	281	-59	0.68	-0.38	3.42	-2.04	0.25	0.02
B361	B	160mg (intermittent)	C11D1	2021-04-06	281	10.3	-0.1	528	188	0.63	-0.43	7.38	1.92	0.62	0.39
B362	B	160mg (intermittent)	Screening	2020-06-26		9.1		418		1.27		9.11		1.09
B362	B	160mg (intermittent)	C1D1	2020-06-30	0	9.4	0	497	0	1.64	0	8.04	0	1.35	0
B362	B	160mg (intermittent)	C1D2	2020-07-08	8	9.1	-0.3	460	-37	1.19	-0.45	7.8	-0.24	0.34	-1.01
B362	B	160mg (intermittent)	C1D15	2020-07-15	15	8.7	-0.7	318	-179	0.9	-0.74	7.11	-0.93	0.24	-1.11
B362	B	160mg (intermittent)	C1D22	2020-07-22	22	8.3	-1.1	349	-148	1.17	-0.47	7.41	-0.63	0.97	-0.38
B362	B	160mg (intermittent)	C2D1	2020-07-29	29	11.2	1.8	444	-53	1.43	-0.21	8.52	0.48	1.57	0.22
B362	B	160mg (intermittent)	C2D15	2020-08-12	43	9.8	0.4	263	-234	0.96	-0.68	7.46	-0.58	0.23	-1.12
B362	B	160mg (intermittent)	C3D1	2020-08-26	57	11.4	2	375	-122	1.51	-0.13	9.38	1.34	1.19	-0.16
B363	B	160mg (intermittent)	Screening	2020-07-21		11.4		330		1.38		6.22		0.6
B363	B	160mg (intermittent)	C1D2	2020-07-30	0	11.4	0	238	0	1.56	0	4.5	0	0.3	0
B363	B	160mg (intermittent)	C1D15	2020-08-06	7	10.3	-1.1	149	-89	1.07	-0.49	4.24	-0.26	0.2	-0.1
B363	B	160mg (intermittent)	C1D22	2020-08-13	14	10.1	-1.3	212	-26	1.46	-0.1	3.72	-0.78	0.62	0.32
B363	B	160mg (intermittent)	C2D1	2020-08-20	21	11	-0.4	433	195	1.32	-0.24	6.84	2.34	1.39	1.09
B363	B	160mg (intermittent)	C2D15	2020-09-03	35	10.2	-1.2	258	20	1.38	-0.18	5.22	0.72	0.23	-0.07
B363	B	160mg (intermittent)	C3D1	2020-09-17	49	9.5	-1.9	437	199	1.21	-0.35	5.32	0.82	0.78	0.48
B363	B	160mg (intermittent)	C3D15	2020-10-01	63	10.4	-1	285	47	1.18	-0.38	5.47	0.97	0.22	-0.08
B363	B	160mg (intermittent)	C4D1	2020-10-15	77	9.8	-1.6	528	290	1.68	0.12	7.88	3.38	1.21	0.91
B363	B	160mg (intermittent)	C5D1	2020-11-12	105	11.8	0.4	454	216	1.59	0.03	7.56	3.06	1.5	1.2
B363	B	160mg (intermittent)	C6D1	2020-12-17	140	12.3	0.9	444	206	1.7	0.14	7.07	2.57	1.17	0.87
B363	B	160mg (intermittent)	C6D15	2020-12-30	153	10.1	-1.3	207	-31	1.3	-0.26	3.8	-0.7	0.2	-0.1
B363	B	160mg (intermittent)	C7D1	2021-01-20	174	10.6	-0.8	529	291	2.3	0.74	7.96	3.46	1.09	0.79
B363	B	160mg (intermittent)	C7D15	2021-02-11	196	9.3	-2.1	256	18	1.36	-0.2	4.98	0.48	0.2	-0.1
B368	B	160mg (intermittent)	Screening	2020-10-19		8.3		321		0.98		6.66		0.82
B368	B	160mg (intermittent)	C1D1	2020-10-22	0	12.8	0	289	0	0.81	0	5.91	0	0.68	0
B368	B	160mg (intermittent)	C1D2	2020-10-29	7	12.8	0	256	-33	1.05	0.24	5.54	-0.37	0.3	-0.38
B368	B	160mg (intermittent)	C1D15	2020-11-06	15	12.6	-0.2	217	-72	0.76	-0.05	5.04	-0.87	0.15	-0.53
B368	B	160mg (intermittent)	C1D22	2020-11-13	22	12.1	-0.7	199	-90	0.9	0.09	4.7	-1.21	0.7	0.02
B368	B	160mg (intermittent)	C2D1	2020-11-18	27	12.5	-0.3	387	98	0.96	0.15	5.95	0.04	1.08	0.4
B368	B	160mg (intermittent)	C3D1	2020-12-15	54	11.8	-1	622	333	0.9	0.09	7.24	1.33	1.44	0.76
B432	B	160mg (continuous)	Screening	2017-02-07		12.4		227		0.7		6.1		0.6
B432	B	160mg (continuous)	C1D1	2017-02-20	0	11.9	0	228	0	0.8	0	4.9	0	0.6	0
B432	B	160mg (continuous)	C1D2	2017-02-28	8	11.9	0	227	-1	0.9	0.1	6.2	1.3	0.4	-0.2
B432	B	160mg (continuous)	C1D15	2017-03-07	15	11.3	-0.6	191	-37	0.8	0	4.3	-0.6	0.3	-0.3
B432	B	160mg (continuous)	C1D22	2017-03-14	22	10	-1.9	196	-32	0.6	-0.2	4.3	-0.6	0.3	-0.3
B432	B	160mg (continuous)	C2D1	2017-03-21	29	9.1	-2.8	221	-7	0.6	-0.2	4.5	-0.4	0.3	-0.3
B432	B	160mg (continuous)	C2D15	2017-04-04	43	8.5	-3.4	240	12	0.6	-0.2	4.3	-0.6	0.3	-0.3
B432	B	160mg (continuous)	C3D1	2017-04-18	57	8.7	-3.2	271	43	0.5	-0.3	6.1	1.2	0.4	-0.2
B432	B	160mg (continuous)	C3D15	2017-05-02	71	9.5	-2.4	287	59	0.6	-0.2	5.4	0.5	0.5	-0.1
B432	B	160mg (continuous)	C4D1	2017-05-16	85	10.2	-1.7	291	63	0.7	-0.1	6.1	1.2	0.6	0
B432	B	160mg (continuous)	C4D15	2017-05-30	99	11	-0.9	326	98	0.7	-0.1	6.7	1.8	0.6	0
B432	B	160mg (continuous)	C5D1	2017-06-13	113	11.1	-0.8	273	45	0.9	0.1	5.9	1	0.7	0.1
B432	B	160mg (continuous)	FU wk1	2017-06-20	120	10.9	-1	276	48	0.6	-0.2	8.3	3.4	0.8	0.2
B433	B	160mg (intermittent)	Screening	2017-02-21		11.8		232		1.2		2.5		0.5
B433	B	160mg (intermittent)	C1D1	2017-02-27	0	12.1	0	252	0	1.3	0	3.5	0	0.7	0
B433	B	160mg (intermittent)	C1D15	2017-03-14	15	11	-1.1	96	-156	0.9	-0.4	2.8	-0.7	0.2	-0.5
B433	B	160mg (intermittent)	C1D22	2017-03-21	22	10	-2.1	131	-121	0.7	-0.6	2.1	-1.4	0.4	-0.3
B433	B	160mg (intermittent)	C2D1	2017-03-28	29	10.6	-1.5	373	121	0.7	-0.6	3.8	0.3	0.7	0
B433	B	160mg (intermittent)	C2D15	2017-04-11	43	10.2	-1.9	130	-122	0.5	-0.8	2.8	-0.7	0.1	-0.6
B433	B	160mg (intermittent)	C3D1	2017-04-25	57	10.2	-1.9	365	113	1	-0.3	2.4	-1.1	0.8	0.1
B433	B	160mg (intermittent)	C3D15	2017-05-09	71	9.1	-3	114	-138	0.5	-0.8	1.7	-1.8	0.1	-0.6
B433	B	160mg (intermittent)	C4D1	2017-05-23	85	10.3	-1.8	338	86	0.9	-0.4	2.7	-0.8	0.7	0
B433	B	160mg (intermittent)	C4D15	2017-06-06	99	9.6	-2.5	115	-137	0.4	-0.9	1.7	-1.8	0.1	-0.6
B433	B	160mg (intermittent)	C5D1	2017-06-27	120	11.9	-0.2	266	14	0.8	-0.5	1.6	-1.9	0.4	-0.3
B433	B	160mg (intermittent)	C5D15	2017-07-11	134	10.6	-1.5	86	-166	0.6	-0.7	2.1	-1.4	0.1	-0.6
B433	B	160mg (intermittent)	C6D1	2017-07-25	148	11.4	-0.7	343	91	0.9	-0.4	2.6	-0.9	0.9	0.2
B433	B	160mg (intermittent)	C6D15	2017-08-08	162	10.4	-1.7	110	-142	0.8	-0.5	1.6	-1.9	0.1	-0.6
B433	B	160mg (intermittent)	C7D1	2017-08-22	176	11.5	-0.6	318	66	0.9	-0.4	2.6	-0.9	0.5	-0.2
B433	B	160mg (intermittent)	C7D15	2017-09-05	190	9.9	-2.2	115	-137	0.6	-0.7	2.9	-0.6	0.1	-0.6
B433	B	160mg (intermittent)	C8D1	2017-09-19	204	10.7	-1.4	436	184	1	-0.3	2.8	-0.7	0.6	-0.1
B433	B	160mg (intermittent)	C8D15	2017-10-03	218	9.8	-2.3	130	-122	0.8	-0.5	1.2	-2.3	0.1	-0.6
B433	B	160mg (intermittent)	C9D1	2017-10-17	232	11	-1.1	381	129	2.6	1.3	2.6	-0.9	0.5	-0.2
B433	B	160mg (intermittent)	C9D15	2017-10-31	246	10.1	-2	132	-120	0.7	-0.6	1.7	-1.8	0.1	-0.6
B433	B	160mg (intermittent)	C10D1	2017-11-14	260	10.7	-1.4	371	119	0.8	-0.5	2.5	-1	0.7	0
B433	B	160mg (intermittent)	C10D15	2017-11-28	274	10.2	-1.9	128	-124	0.5	-0.8	2.7	-0.8	0.1	-0.6
B433	B	160mg (intermittent)	C11D1	2017-12-12	288	10.7	-1.4	389	137	0.8	-0.5	3	-0.5	0.5	-0.2
B433	B	160mg (intermittent)	C11D15	2017-12-27	303	10.5	-1.6	102	-150	0.3	-1	2.3	-1.2	0.1	-0.6
B433	B	160mg (intermittent)	C12D1	2018-01-09	316	10.5	-1.6	525	273	0.7	-0.6	4.1	0.6	0.6	-0.1
B433	B	160mg (intermittent)	C12D15	2018-01-23	330	9.5	-2.6	142	-110	0.5	-0.8	1.7	-1.8	0.1	-0.6
B433	B	160mg (intermittent)	C13D1	2018-02-06	344	10.4	-1.7	483	231	1	-0.3	3.7	0.2	0.7	0
B437	B	160mg (intermittent)	Screening	2017-04-25		12.8		142		1.2		5.5		0.7
B437	B	160mg (intermittent)	C1D1	2017-05-02	0	13.1	0	137	0	0.9	0	4.3	0	0.5	0
B437	B	160mg (intermittent)	C1D2	2017-05-09	7	12.3	-0.8	108	-29	1.1	0.2	4.8	0.5	0.1	-0.4
B437	B	160mg (intermittent)	C1D15	2017-05-18	16	11.8	-1.3	31	-106	0.7	-0.2	2.6	-1.7	0.1	-0.4
B437	B	160mg (intermittent)	C1D22	2017-05-23	21	11.3	-1.8	51	-86	1.1	0.2	2.7	-1.6	0.6	0.1
B437	B	160mg (intermittent)	FU wk1	2017-05-30	28	11.2	-1.9	224	87	0.7	-0.2	3.9	-0.4	0.9	0.4
B437	B	160mg (intermittent)	FU wk2	2017-06-02	31	11	-2.1	192	55	0.8	-0.1	4.1	-0.2	0.8	0.3
B437	B	160mg (intermittent)	FU wk3	2017-06-13	42	11	-2.1	135	-2	0.7	-0.2	4.6	0.3	0.5	0
B441	B	160mg (intermittent)	Screening	2017-07-25		13		172		1.3		3.6		0.4
B441	B	160mg (intermittent)	C1D1	2017-08-01	0	12.3	0	141	0	1.4	0	3.2	0	0.5	0
B441	B	160mg (intermittent)	C1D2	2017-08-08	7	12	-0.3	144	3	1.2	-0.2	2.9	-0.3	0.2	-0.3
B441	B	160mg (intermittent)	C1D15	2017-08-15	14	10.7	-1.6	101	-40	0.9	-0.5	2.3	-0.9	0.1	-0.4
B441	B	160mg (intermittent)	C1D22	2017-08-22	21	10.3	-2	114	-27	1.2	-0.2	2.8	-0.4	0.5	0
B441	B	160mg (intermittent)	C2D1	2017-08-29	28	11	-1.3	210	69	1.2	-0.2	2.9	-0.3	0.6	0.1
B441	B	160mg (intermittent)	C2D15	2017-09-12	42	10.3	-2	122	-19	1.1	-0.3	2.8	-0.4	0.2	-0.3
B441	B	160mg (intermittent)	C3D1	2017-09-26	56	11.2	-1.1	233	92	1.1	-0.3	4	0.8	0.6	0.1
B441	B	160mg (intermittent)	C3D15	2017-10-10	70	10.2	-2.1	111	-30	1	-0.4	3	-0.2	0.2	-0.3
B441	B	160mg (intermittent)	C4D1	2017-10-24	84	11.1	-1.2	206	65	1.2	-0.2	4.3	1.1	0.6	0.1
B441	B	160mg (intermittent)	C4D15	2017-11-07	98	10.3	-2	132	-9	1.4	0	3.4	0.2	0.2	-0.3
B441	B	160mg (intermittent)	FU wk1	2017-11-21		10.7		241		0.9		5.4		0.7
B444	B	160mg (intermittent)	Screening	2017-08-15		12.8		162		1.6		3.5		0.5
B444	B	160mg (intermittent)	C1D1	2017-08-22	0	12.7	0	160	0	1.9	0	4.2	0	0.6	0
B444	B	160mg (intermittent)	C1D2	2017-08-29	7	12.7	0	138	-22	1.7	-0.2	2.6	-1.6	0.3	-0.3
B444	B	160mg (intermittent)	C1D15	2017-09-05	14	12	-0.7	81	-79	1.3	-0.6	2.1	-2.1	0.1	-0.5
B444	B	160mg (intermittent)	C1D22	2017-09-12	21	11.4	-1.3	82	-78	1.6	-0.3	3	-1.2	0.6	0
B444	B	160mg (intermittent)	C2D1	2017-09-26	35	11.9	-0.8	274	114	1.9	0	3.7	-0.5	0.8	0.2
B444	B	160mg (intermittent)	C2D15	2017-10-10	49	11	-1.7	65	-95	1.4	-0.5	2.1	-2.1	0.1	-0.5
B444	B	160mg (intermittent)	C3D1	2017-10-24	63	11.5	-1.2	337	177	1.7	-0.2	3	-1.2	0.8	0.2
B444	B	160mg (intermittent)	C3D15	2017-11-07	77	10.8	-1.9	111	-49	1.5	-0.4	1.9	-2.3	0.2	-0.4
B444	B	160mg (intermittent)	C4D1	2017-11-21	91	10.9	-1.8	301	141	1.8	-0.1	3.7	-0.5	0.6	0
B444	B	160mg (intermittent)	C4D15	2017-12-05	105	9.9	-2.8	116	-44	1.2	-0.7	2	-2.2	0.1	-0.5
B444	B	160mg (intermittent)	FU wk1	2017-12-19	119	10.9	-1.8	376	216	1.2	-0.7	4.2	0	0.6	0
B445	B	160mg (intermittent)	Screening	2017-10-25		10.2		169		0.7		2.6		0.6
B445	B	160mg (intermittent)	C1D1	2017-11-07	0	9.1	0	179	0	0.7	0	2.1	0	0.4	0
B445	B	160mg (intermittent)	C1D2	2017-11-14	7	9.5	0.4	162	-17	0.5	-0.2	2.3	0.2	0.3	-0.1
B445	B	160mg (intermittent)	C1D15	2017-11-21	14	9.1	0	102	-77	0.5	-0.2	2	-0.1	0.3	-0.1
B445	B	160mg (intermittent)	C1D22	2017-11-28	21	8.7	-0.4	140	-39	0.8	0.1	1.6	-0.5	0.6	0.2
B445	B	160mg (intermittent)	C2D1	2017-12-05	28	9.4	0.3	257	78	0.8	0.1	2.1	0	0.7	0.3
B445	B	160mg (intermittent)	C2D15	2017-12-19	42	9.4	0.3	108	-71	0.8	0.1	2.1	0	0.4	0
B445	B	160mg (intermittent)	C3D1	2018-01-02	56	9.6	0.5	279	100	0.8	0.1	2.3	0.2	0.7	0.3
B445	B	160mg (intermittent)	C3D15	2018-01-16	70	9.6	0.5	127	-52	0.7	0	2.1	0	0.5	0.1
B445	B	160mg (intermittent)	FU wk1	2018-01-30	84	8.6	-0.5	273	94	0.7	0	2.6	0.5	0.8	0.4
B446	B	160mg (intermittent)	Screening	2017-10-30		9.6		421		2.8		2.6		0.7
B446	B	160mg (intermittent)	C1D1	2017-11-07	0	8.9	0	414	0	3.4	0	6.8	0	0.7	0
B446	B	160mg (intermittent)	C1D2	2017-11-17	10	9.1	0.2	360	-54	2.4	-1	6.5	-0.3	0.2	-0.5
B446	B	160mg (intermittent)	C1D15	2017-11-21	14	8.2	-0.7	291	-123	1.7	-1.7	1.8	-5	0.1	-0.6
B446	B	160mg (intermittent)	C1D22	2017-11-28	21	8.6	-0.3	649	235	2.8	-0.6	2.5	-4.3	0.5	-0.2
B446	B	160mg (intermittent)	C2D1	2017-12-05	28	9.5	0.6	773	359	3.4	0	8.6	1.8	1.5	0.8
B446	B	160mg (intermittent)	C2D15	2017-12-20	43	9.6	0.7	270	-144	2.9	-0.5	3.5	-3.3	0.3	-0.4
B446	B	160mg (intermittent)	FU wk1	2018-01-16	70	10.7	1.8	353	-61	3.8	0.4	6.8	0	1.2	0.5
B447	B	160mg (intermittent)	Screening	2017-12-13		10		561		2.08		4.07		1.01
B447	B	160mg (intermittent)	C1D1	2017-12-18	0	9.9	0	491	0	2.07	0	4.5	0	0.87	0
B447	B	160mg (intermittent)	C1D2	2017-12-28	10	9.7	-0.2	496	5	2.01	-0.06	3.65	-0.85	0.15	-0.72
B447	B	160mg (intermittent)	C1D15	2018-01-02	15	9.9	0	435	-56	2.22	0.15	2.97	-1.53	0.25	-0.62
B447	B	160mg (intermittent)	C1D22	2018-01-09	22	9.3	-0.6	538	47	2.78	0.71	6.73	2.23	0.75	-0.12
B447	B	160mg (intermittent)	C2D1	2018-02-01	45	9	-0.9	667	176	2.47	0.4	4.49	-0.01	0.94	0.07
B447	B	160mg (intermittent)	C2D15	2018-02-12	56	9	-0.9	583	92	2.14	0.07	3.96	-0.54	0.17	-0.7
B447	B	160mg (intermittent)	C3D1	2018-03-06	78	8.3	-1.6	643	152	2.3	0.23	4.99	0.49	1.25	0.38
B447	B	160mg (intermittent)	C3D15	2018-03-21	93	9.1	-0.8	439	-52	1.65	-0.42	2.97	-1.53	0.27	-0.6
B447	B	160mg (intermittent)	C4D1	2018-04-04	107	11.1	1.2	604	113	2.24	0.17	3.15	-1.35	0.99	0.12
B447	B	160mg (intermittent)	C4D15	2018-04-18	121	9.2	-0.7	417	-74	2	-0.07	3.14	-1.36	0.1	-0.77
B447	B	160mg (intermittent)	C5D1	2018-05-08	141	9	-0.9	634	143	2.4	0.33	2.28	-2.22	1.49	0.62
B447	B	160mg (intermittent)	C5D15	2018-05-22	155	9	-0.9	404	-87	1.88	-0.19	3.54	-0.96	0.46	-0.41
B447	B	160mg (intermittent)	C6D1	2018-06-21	185	8.7	-1.2	484	-7	1.43	-0.64	3.66	-0.84	0.73	-0.14
B447	B	160mg (intermittent)	C6D15	2018-07-10	204	9.1	-0.8	505	14	1.72	-0.35	3.52	-0.98	0.45	-0.42
B447	B	160mg (intermittent)	C7D1	2018-07-23	217	9.2	-0.7	647	156	1.86	-0.21	3.94	-0.56	1.17	0.3
B447	B	160mg (intermittent)	C7D15	2018-08-08	233	8.2	-1.7	484	-7	1.5	-0.57	2.9	-1.6	0.47	-0.4
B447	B	160mg (intermittent)	C8D1	2018-08-22	247	9.1	-0.8	618	127	1.88	-0.19	3.75	-0.75	1.14	0.27
B447	B	160mg (intermittent)	C8D15	2018-09-06	262	8.8	-1.1	432	-59	1.6	-0.47	2.82	-1.68	0.47	-0.4
B447	B	160mg (intermittent)	C9D1	2018-09-17	273	9.2	-0.7	602	111	1.51	-0.56	3.55	-0.95	1.43	0.56
B447	B	160mg (intermittent)	C9D15	2018-10-02	288	84	74.1	432	-59	1.78	-0.29	3.05	-1.45	0.35	-0.52
B447	B	160mg (intermittent)	C10D1	2018-10-15	301	9.2	-0.7	661	170	2.04	-0.03	4.79	0.29	1.17	0.3
B447	B	160mg (intermittent)	C10D15	2018-10-29	315	9.1	-0.8	433	-58	1.89	-0.18	3.09	-1.41	0.41	-0.46
B447	B	160mg (intermittent)	C11D1	2018-11-12	329	8.8	-1.1	605	114	2.28	0.21	3.36	-1.14	1.03	0.16
B447	B	160mg (intermittent)	C11D15	2018-11-27	344	8.6	-1.3	407	-84	2.02	-0.05	2.4	-2.1	0.5	-0.37
B447	B	160mg (intermittent)	C12D1	2018-12-18	365	11.3	1.4	539	48	2.85	0.78	5.8	1.3	1.51	0.64
B447	B	160mg (intermittent)	C13D1	2019-01-24	402	9.9	0	658	167	2.39	0.32	5.23	0.73	1.24	0.37
B447	B	160mg (intermittent)	C14D1	2019-02-19	428	8.6	-1.3	684	193	2.19	0.12	7.62	3.12	0.92	0.05
B447	B	160mg (intermittent)	C15D1	2019-04-16	484	9.6	-0.3	583	92	1.47	-0.6	8.4	3.9	1.15	0.28
B447	B	160mg (intermittent)	C15D15	2019-04-30	498	9.5	-0.4	449	-42	1.34	-0.73	8.49	3.99	0.61	-0.26
B447	B	160mg (intermittent)	C16D1	2019-05-13	511	9.9	0	600	109	1.25	-0.82	8.93	4.43	0.91	0.04
B447	B	160mg (intermittent)	C16D15	2019-05-29	527	10	0.1	474	-17	0.85	-1.22	7.75	3.25	0.36	-0.51
B447	B	160mg (intermittent)	C17D1	2019-06-10	539	9.6	-0.3	546	55	1.14	-0.93	7.87	3.37	0.93	0.06
B447	B	160mg (intermittent)	C17D15	2019-06-24	553	10	0.1	473	-18	1.42	-0.65	9.03	4.53	0.44	-0.43
B447	B	160mg (intermittent)	C18D1	2019-07-22	581	10.2	0.3	507	16	1.25	-0.82	8.19	3.69	0.8	-0.07
B447	B	160mg (intermittent)	C18D15	2019-08-05	595	10.3	0.4	516	25	0.85	-1.22	8.37	3.87	0.43	-0.44
B447	B	160mg (intermittent)	C19D1	2019-08-19	609	9.5	-0.4	551	60	1.03	-1.04	8.18	3.68	0.71	-0.16
B447	B	160mg (intermittent)	C19D15	2019-09-02	623	10.6	0.7	457	-34	3.22	1.15	5.35	0.85	0.5	-0.37
B447	B	160mg (intermittent)	C20D1	2019-09-23	644	9.7	-0.2	543	52	1.55	-0.52	7.95	3.45	1.02	0.15
B447	B	160mg (intermittent)	C21D1	2019-10-07	658	10.5	0.6	443	-48	1.12	-0.95	8.03	3.53	0.43	-0.44
B447	B	160mg (intermittent)	C20D15	2019-10-21	672	11.2	1.3	564	73	1.18	-0.89	7.85	3.35	0.8	-0.07
B447	B	160mg (intermittent)	C21D15	2019-11-04	686	10.4	0.5	484	-7	1.14	-0.93	7.82	3.32	0.5	-0.37
B447	B	160mg (intermittent)	C22D1	2019-11-18	700	10.1	0.2	602	111	1.46	-0.61	7.89	3.39	0.96	0.09
B447	B	160mg (intermittent)	C22D15	2019-12-02	714	10.1	0.2	431	-60	1.03	-1.04	7.2	2.7	0.32	-0.55
B447	B	160mg (intermittent)	C23D1	2019-12-16	728	10.3	0.4	637	146	2.22	0.15	6.98	2.48	1.63	0.76
B447	B	160mg (intermittent)	C23D15	2019-12-30	742	9.8	-0.1	485	-6	1.18	-0.89	6.59	2.09	0.45	-0.42
B447	B	160mg (intermittent)	C24D1	2020-01-13	756	10	0.1	580	89	1.68	-0.39	6.45	1.95	1.27	0.4
B447	B	160mg (intermittent)	C24D15	2020-01-27	770	10.2	0.3	448	-43	1.27	-0.8	6.15	1.65	0.41	-0.46
B447	B	160mg (intermittent)	C25D1	2020-02-10	784	10	0.1	621	130	2.37	0.3	6.25	1.75	1.97	1.1
B447	B	160mg (intermittent)	C25D15	2020-02-24	798	9.3	-0.6	415	-76	2.09	0.02	5.22	0.72	0.82	-0.05
B447	B	160mg (intermittent)	C26D1	2020-03-09	812	10.5	0.6	648	157	1.95	-0.12	7.47	2.97	1.6	0.73
B447	B	160mg (intermittent)	C27D15	2020-04-20	854	10.1	0.2	438	-53	1.97	-0.1	4.45	-0.05	0.33	-0.54
B447	B	160mg (intermittent)	C28D1	2020-06-01	896	10	0.1	540	49	2.24	0.17	5.22	0.72	1.09	0.22
B447	B	160mg (intermittent)	C28D15	2020-06-17	912	10	0.1	449	-42	1.8	-0.27	4.52	0.02	0.27	-0.6
B447	B	160mg (intermittent)	C29D1	2020-07-08	933	10.7	0.8	505	14	2.2	0.13	4.53	0.03	0.88	0.01
B447	B	160mg (intermittent)	C29D15	2020-07-27	952	9.5	-0.4	517	26	1.76	-0.31	3.43	-1.07	0.32	-0.55
B447	B	160mg (intermittent)	C30D1	2020-08-05	961	9.6	-0.3	654	163	2.02	-0.05	4.26	-0.24	1.6	0.73
B447	B	160mg (intermittent)	C30D15	2020-08-20	976	9.8	-0.1	400	-91	1.66	-0.41	3.27	-1.23	0.36	-0.51
B447	B	160mg (intermittent)	C31D1	2020-09-04	991	9.2	-0.7	644	153	2.17	0.1	4.55	0.05	0.85	-0.02
B447	B	160mg (intermittent)	C31D15	2020-09-25	1012	8.9	-1	529	38	1.86	-0.21	4.04	-0.46	0.72	-0.15
B447	B	160mg (intermittent)	C32D1	2020-10-07	1024	9.4	-0.5	676	185	2.27	0.2	4.26	-0.24	1.46	0.59
B447	B	160mg (intermittent)	C32D15	2020-10-22	1039	9.4	-0.5	497	6	1.81	-0.26	4.55	0.05	0.68	-0.19
B447	B	160mg (intermittent)	C33D15	2020-11-13	1061	9.8	-0.1	488	-3	1.93	-0.14	4.56	0.06	0.58	-0.29
B447	B	160mg (intermittent)	C34D1	2020-12-14	1092	10.6	0.7	502	11	1.09	-0.98	1.75	-2.75	1.09	0.22
B447	B	160mg (intermittent)	C34D15	2020-12-28	1106	10.1	0.2	466	-25	1.9	-0.17	3.65	-0.85	0.41	-0.46
B447	B	160mg (intermittent)	10599	2021-01-11	1120	10	0.1	575	84	1.77	-0.3	4.17	-0.33	1.6	0.73
B447	B	160mg (intermittent)	C36D1	2021-02-15	1155	10.5	0.6	598	107	2.01	-0.06	4.64	0.14	1.61	0.74
B447	B	160mg (intermittent)	C37D15	2021-03-29	1197	10.1	0.2	473	-18	1.8	-0.27	4.49	-0.01	0.64	-0.23
B447	B	160mg (intermittent)	C38D15	2021-05-03	1232	9.9	0	472	-19	1.78	-0.29	3.72	-0.78	0.51	-0.36
B447	B	160mg (intermittent)	C39D1	2021-05-18	1247	9.7	-0.2	674	183	2.39	0.32	5.34	0.84	2.03	1.16
B447	B	160mg (intermittent)	C39D15	2021-05-31	1260	9.9	0	452	-39	1.76	-0.31	3.93	-0.57	0.59	-0.28
B447	B	160mg (intermittent)	C40D1	2021-07-05	1295	11	1.1	600	109	2.45	0.38	4.82	0.32	1.29	0.42
B447	B	160mg (intermittent)	C40D15	2021-07-19	1309	10.8	0.9	562	71	1.85	-0.22	3.61	-0.89	0.51	-0.36
B447	B	160mg (intermittent)	C41D1	2021-08-09	1330	10.9	1	611	120	2.2	0.13	5.71	1.21	1.48	0.61
B447	B	160mg (intermittent)	C41D15	2021-08-24	1345	10.5	0.6	535	44	1.81	-0.26	5.41	0.91	0.71	-0.16
B447	B	160mg (intermittent)	C42D1	2021-09-07	1359	10	0.1	613	122	1.95	-0.12	5.34	0.84	1.42	0.55
B447	B	160mg (intermittent)	C44D1	2021-11-02	1415	96	86.1	764	273	1.88	-0.19	4.38	-0.12	1.48	0.61
B447	B	160mg (intermittent)	C44D15	2021-11-16	1429	101	91.1	579	88	1.55	-0.52	4.49	-0.01	0.61	-0.26
B447	B	160mg (intermittent)	10611	2021-11-29	1442	100	90.1	903	412	2.77	0.7	5.85	1.35	1.92	1.05
B447	B	160mg (intermittent)	10610	2022-01-04	1478	99	89.1	633	142	2.43	0.36	5.69	1.19	1.2	0.33
B447	B	160mg (intermittent)	10612	2022-01-04	1478	99	89.1	633	142	2.43	0.36	5.69	1.19	1.2	0.33
B447	B	160mg (intermittent)	10613	2022-01-31	1505	104	94.1	730	239	2.17	0.1	4.62	0.12	1.27	0.4
B447	B	160mg (intermittent)	10614	2022-03-01	1534	101	91.1	945	454	3.65	1.58	4.71	0.21	1.74	0.87
B447	B	160mg (intermittent)	10615	2022-03-29	1562	102	92.1	744	253	2.79	0.72	4.13	-0.37	1.32	0.45
B447	B	160mg (intermittent)	10616	2022-04-26	1590	107	97.1	769	278	2.89	0.82	4.59	0.09	1.31	0.44
B447	B	160mg (intermittent)	10617	2022-05-24	1618	110	100.1	705	214	2.05	-0.02	4.46	-0.04	1.04	0.17
B448	B	160mg (intermittent)	Screening	2019-05-21		13.4		210		1.3		6.9		0.7
B448	B	160mg (intermittent)	C1D1	2019-05-28	0	13	0	245	0	1.2	0	7.6	0	0.7	0
B448	B	160mg (intermittent)	C1D2	2019-06-04	7	13	0	223	-22	1.2	0	7.4	-0.2	0.3	-0.4
B448	B	160mg (intermittent)	C1D15	2019-06-11	14	11	-2	31	-214	0.7	-0.5	6.5	-1.1	0.2	-0.5
B448	B	160mg (intermittent)	C1D22	2019-06-17	20	11.2	-1.8	55	-190	1	-0.2	6.4	-1.2	0.6	-0.1
B448	B	160mg (intermittent)	C2D1	2019-06-25	28	11.5	-1.5	239	-6	1.2	0	8.5	0.9	1.1	0.4
B449	B	160mg (intermittent)	Screening	2019-07-12		14.8		118		1.7		4.8		0.7
B449	B	160mg (intermittent)	C1D2	2019-07-23	0	15.3	0	122	0	1.2	0	3.9	0	0.3	0
B449	B	160mg (intermittent)	C1D15	2019-08-01	9				-122		-1.2		-3.9		-0.3
B449	B	160mg (intermittent)	C1D22	2019-08-06	14	13.8	-1.5	73	-49	1	-0.2	2.2	-1.7	0.9	0.6
B449	B	160mg (intermittent)	C2D1	2019-08-13	21	14	-1.3	258	136	1.3	0.1	3.3	-0.6	0.9	0.6
B449	B	160mg (intermittent)	C2D15	2019-08-27	35	12.4	-2.9	92	-30	1.1	-0.1	2.2	-1.7	0.2	-0.1
B449	B	160mg (intermittent)	C3D1	2019-09-10	49	13.4	-1.9	191	69	1.7	0.5	2.7	-1.2	0.7	0.4
B449	B	160mg (intermittent)	C3D15	2019-09-24	63	12.5	-2.8	91	-31	0.7	-0.5	1.5	-2.4	0.1	-0.2
B449	B	160mg (intermittent)	C4D1	2019-10-08	77	13.5	-1.8	272	150	1.8	0.6	2	-1.9	0.8	0.5
B449	B	160mg (intermittent)	C4D15	2019-10-22	91	12.6	-2.7	93	-29	0.9	-0.3	3.2	-0.7	0.2	-0.1
B449	B	160mg (intermittent)	C5D1	2019-11-05	105	13.1	-2.2	262	140	1.6	0.4	2.6	-1.3	0.6	0.3
B449	B	160mg (intermittent)	C5D15	2019-11-18	118	12.9	-2.4	123	1	0.6	-0.6	4.3	0.4	0.1	-0.2
B449	B	160mg (intermittent)	C6D1	2019-12-03	133	14.5	-0.8	199	77	1.2	0	2.8	-1.1	0.6	0.3
B449	B	160mg (intermittent)	C6D15	2019-12-17	147	13.3	-2	126	4	1.1	-0.1	2.5	-1.4	0.1	-0.2
B449	B	160mg (intermittent)	C7D1	2019-12-31	161	14.3	-1	251	129	1.8	0.6	3.4	-0.5	0.8	0.5
B449	B	160mg (intermittent)	C7D15	2020-01-14	175	13.4	-1.9	107	-15	0.9	-0.3	4.1	0.2	0.2	-0.1
B449	B	160mg (intermittent)	C8D1	2020-01-28	189	14.1	-1.2	244	122	1.5	0.3	3.2	-0.7	0.6	0.3
B453	B	160mg (intermittent)	Screening	2020-01-14		13.1		298		1.7		2.7		0.3
B453	B	160mg (intermittent)	C1D1	2020-01-20	0	13.3	0	299	0	1.6	0	3.6	0	0.3	0
B453	B	160mg (intermittent)	C1D2	2020-01-28	8	13.2	-0.1	282	-17	1.9	0.3	3.1	-0.5	0.5	0.2
B453	B	160mg (intermittent)	C1D15	2020-02-04	15	13.1	-0.2	271	-28	1.8	0.2	3	-0.6	0.2	-0.1
B453	B	160mg (intermittent)	C1D22	2020-02-11	22	12.8	-0.5	290	-9	1.9	0.3	3.4	-0.2	0.5	0.2
B453	B	160mg (intermittent)	C2D1	2020-02-18	29	13.1	-0.2	342	43	1.9	0.3	3.4	-0.2	0.5	0.2
B453	B	160mg (intermittent)	C2D15	2020-03-03	43	12.1	-1.2	324	25	1.8	0.2	2.9	-0.7	0.2	-0.1
B453	B	160mg (intermittent)	C3D1	2020-03-17	57	12.1	-1.2	329	30	1.7	0.1	3.4	-0.2	0.6	0.3
B453	B	160mg (intermittent)	C5D1	2020-05-13	114	12	-1.3	407	108	1.7	0.1	4.8	1.2	0.6	0.3
B454	B	160mg (intermittent)	Screening	2020-01-14		12.4		122		0.7		3.9		0.3
B454	B	160mg (intermittent)	C1D1	2020-01-20	0	12.2	0	115	0	0.6	0	3.6	0	0.3	0
B454	B	160mg (intermittent)	C1D2	2020-01-28	8	11.4	-0.8	118	3	0.8	0.2	4.4	0.8	0.2	-0.1
B454	B	160mg (intermittent)	C1D15	2020-02-04	15	11	-1.2	79	-36	0.6	0	3.8	0.2	0	-0.3
B454	B	160mg (intermittent)	C1D22	2020-02-11	22	9.8	-2.4	82	-33	0.6	0	3.4	-0.2	0.4	0.1
B454	B	160mg (intermittent)	C2D1	2020-02-18	29	9.4	-2.8	236	121	0.7	0.1	5.9	2.3	0.7	0.4
B454	B	160mg (intermittent)	C2D15	2020-03-03	43	8.8	-3.4	99	-16	0.5	-0.1	3.6	0	0.1	-0.2
B454	B	160mg (intermittent)	C3D1	2020-03-17	57	9.8	-2.4	232	117	0.8	0.2	6	2.4	0.5	0.2
B455	B	160mg (intermittent)	Screening	2020-01-21		14.9		240		2.7		5		0.6
B455	B	160mg (intermittent)	C1D1	2020-01-27	0	15.4	0	267	0	1.3	0	4.5	0	0.4	0
B455	B	160mg (intermittent)	C1D2	2020-02-04	8	14.8	-0.6	209	-58	1.2	-0.1	3.9	-0.6	0.3	-0.1
B455	B	160mg (intermittent)	C1D15	2020-02-11	15	14.5	-0.9	142	-125	1.6	0.3	1.9	-2.6	0.2	-0.2
B455	B	160mg (intermittent)	C1D22	2020-02-18	22	14.1	-1.3	218	-49	1.4	0.1	2.8	-1.7	0.3	-0.1
B455	B	160mg (intermittent)	C2D1	2020-02-25	29	15.1	-0.3	315	48	2.3	1	2.4	-2.1	0.4	0
B455	B	160mg (intermittent)	C2D15	2020-03-11	44	14.8	-0.6	162	-105	1.9	0.6	2.4	-2.1	0.2	-0.2
B455	B	160mg (intermittent)	C3D1	2020-03-24	57	14.3	-1.1	328	61	1.3	0	2.7	-1.8	0.2	-0.2
B455	B	160mg (intermittent)	C5D1	2020-05-19	113	14.6	-0.8	354	87	2.2	0.9	1.7	-2.8	0.4	0
B458	B	160mg (intermittent)	Screening	2020-02-25		11.6		250		0.9		2.6		0.4
B458	B	160mg (intermittent)	C1D1	2020-03-03	0	11.6	0	273	0	1.3	0	3.3	0	0.5	0
B458	B	160mg (intermittent)	C1D2	2020-03-10	7	10.2	-1.4	257	-16	1.4	0.1	2.2	-1.1	0.1	-0.4
B458	B	160mg (intermittent)	C1D15	2020-03-18	15	9.5	-2.1	202	-71	1.1	-0.2	1.7	-1.6	0.1	-0.4
B458	B	160mg (intermittent)	C2D1	2020-04-01	29	10.5	-1.1	428	155	1.3	0	3.6	0.3	0.6	0.1
B458	B	160mg (intermittent)	C2D15	2020-04-14	42	10.2	-1.4	196	-77	1.3	0	2.6	-0.7	0.1	-0.4
B459	B	160mg (intermittent)	Screening	2020-03-10		13.3		240		0.5		4.2		0.6
B459	B	160mg (intermittent)	C1D1	2020-03-17	0	13.2	0	260	0	0.7	0	5.2	0	0.7	0
B459	B	160mg (intermittent)	C1D15	2020-03-31	14	12.8	-0.4	153	-107	0.6	-0.1	3.2	-2	0.2	-0.5
B459	B	160mg (intermittent)	C2D1	2020-04-14	28	12.9	-0.3	321	61	0.7	0	4.1	-1.1	0.7	0
B459	B	160mg (intermittent)	C3D1	2020-05-12	56	12.8	-0.4	359	99	0.8	0.1	5.1	-0.1	1	0.3
B465	B	160mg (intermittent)	Screening	2020-09-22		10		381		1.1		10.8		1.6
B465	B	160mg (intermittent)	C1D1	2020-09-29	0	10.1	0	594	0	1.2	0	16.5	0	1.8	0
B465	B	160mg (intermittent)	C1D2	2020-10-06	7	8.9	-1.2	470	-124	1.7	0.5	9.3	-7.2	0.2	-1.6
B465	B	160mg (intermittent)	C1D15	2020-10-13	14	8.2	-1.9	151	-443	1.1	-0.1	9.3	-7.2	0.3	-1.5
B465	B	160mg (intermittent)	C1D22	2020-10-20	21	8.4	-1.7	431	-163	1.5	0.3	8.6	-7.9	2.6	0.8
B465	B	160mg (intermittent)	C2D1	2020-10-27	28	10	-0.1	666	72	1.6	0.4	11.1	-5.4	2.7	0.9
B465	B	160mg (intermittent)	C2D15	2020-11-10	42	7.5	-2.6	91	-503	0.9	-0.3	9.7	-6.8	0.2	-1.6
B466	B	160mg (intermittent)	Screening	2020-09-29		11.6		516		1.7		4.8		0.8
B466	B	160mg (intermittent)	C32D15	2020-10-04		94		614		2.5		3.8		1.2
B466	B	160mg (intermittent)	C1D1	2020-10-05	0	11.7	0	446	0	1.8	0	5.9	0	1	0
B466	B	160mg (intermittent)	C1D2	2020-10-13	8	11.2	-0.5	401	-45	1.7	-0.1	4.6	-1.3	0.4	-0.6
B466	B	160mg (intermittent)	C2D1	2020-11-03	29	10.8	-0.9	659	213	1.7	-0.1	4.8	-1.1	1.1	0.1
B466	B	160mg (intermittent)	C2D15	2020-11-17	43	10.1	-1.6	224	-222	1.8	0	2.6	-3.3	0.1	-0.9
B466	B	160mg (intermittent)	C3D1	2020-12-01	57	10.6	-1.1	593	147	1.8	0	4.3	-1.6	1.1	0.1
B466	B	160mg (intermittent)	C17D15	2020-12-14	70	9.3	-2.4	244	-202	1.9	0.1	1.5	-4.4	0.2	-0.8
B466	B	160mg (intermittent)	C3D15	2020-12-15	71	9.4	-2.3	237	-209	1.4	-0.4	2.5	-3.4	0.2	-0.8
B466	B	160mg (intermittent)	C4D1	2020-12-29	85	10.7	-1	646	200	2.2	0.4	6	0.1	1.3	0.3
B466	B	160mg (intermittent)	C4D15	2021-01-12	99	93	81.3	258	-188	1.6	-0.2	2.7	-3.2	0.2	-0.8
B466	B	160mg (intermittent)	C5D1	2021-01-26	113	10.3	-1.4	601	155	1.5	-0.3	3.6	-2.3	1	0
B466	B	160mg (intermittent)	C5D15	2021-02-09	127	9.3	-2.4	271	-175	1.2	-0.6	1.7	-4.2	0.2	-0.8
B466	B	160mg (intermittent)	C6D1	2021-02-23	141	10.1	-1.6	625	179	2	0.2	3.8	-2.1	1.4	0.4
B466	B	160mg (intermittent)	C6D15	2021-03-09	155	9.4	-2.3	253	-193	1.4	-0.4	2.2	-3.7	0.2	-0.8
B466	B	160mg (intermittent)	C7D1	2021-03-23	169	11	-0.7	598	152	2.2	0.4	4.6	-1.3	1.2	0.2
B466	B	160mg (intermittent)	C7D15	2021-04-06	183	10.7	-1	257	-189	1.1	-0.7	2.9	-3	0.1	-0.9
B466	B	160mg (intermittent)	C8D1	2021-04-20	197	11.8	0.1	541	95	2.1	0.3	4.3	-1.6	1.2	0.2
B466	B	160mg (intermittent)	C8D15	2021-05-04	211	10.6	-1.1	242	-204	1.7	-0.1	2.9	-3	0.2	-0.8
B466	B	160mg (intermittent)	C9D1	2021-05-18	225	10.9	-0.8	605	159	2.1	0.3	3.5	-2.4	1.3	0.3
B466	B	160mg (intermittent)	C9D15	2021-06-01	239		-11.7		-446		-1.8		-5.9		-1
B466	B	160mg (intermittent)	C10D1	2021-06-15	253	100	88.3	551	105	2.3	0.5	5	-0.9	1.7	0.7
B466	B	160mg (intermittent)	C10D15	2021-06-29	267	94	82.3	276	-170	2	0.2	1.8	-4.1	0.2	-0.8
B466	B	160mg (intermittent)	C11D1	2021-07-13	281	109	97.3	555	109	2.3	0.5	5.9	0	1.4	0.4
B466	B	160mg (intermittent)	C11D15	2021-07-27	295	102	90.3	283	-163	1.7	-0.1	3.2	-2.7	0.2	-0.8
B466	B	160mg (intermittent)	C12D1	2021-08-10	309	104	92.3	597	151	1.9	0.1	5.2	-0.7	0.9	-0.1
B466	B	160mg (intermittent)	C12D15	2021-08-24	323	94	82.3	266	-180	1.8	0	2.3	-3.6	0.2	-0.8
B466	B	160mg (intermittent)	C13D1	2021-09-06	336	104	92.3	558	112	2.1	0.3	4.5	-1.4	1.3	0.3
B466	B	160mg (intermittent)	C13D15	2021-09-21	351	104	92.3	375	-71	1.7	-0.1	2.3	-3.6	0.6	-0.4
B466	B	160mg (intermittent)	C14D1	2021-10-05	365	116	104.3	378	-68	2.5	0.7	4.3	-1.6	1	0
B466	B	160mg (intermittent)	C14D15	2021-10-19	379	100	88.3	208	-238	2.4	0.6	1.6	-4.3	0.2	-0.8
B466	B	160mg (intermittent)	C15D1	2021-11-02	393	112	100.3	677	231	2.7	0.9	4.2	-1.7	1.1	0.1
B466	B	160mg (intermittent)	C16D1	2021-11-02	393	112	100.3	677	231	2.7	0.9	4.2	-1.7	1.1	0.1
B466	B	160mg (intermittent)	C15D15	2021-11-16	407	96	84.3	218	-228	1.9	0.1	1.5	-4.4	0.1	-0.9
B466	B	160mg (intermittent)	C16D15	2021-11-30	421	106	94.3	682	236	2.1	0.3	4	-1.9	1	0
B466	B	160mg (intermittent)	C17D1	2021-11-30	421	106	94.3	682	236	2.1	0.3	4	-1.9	1	0
B466	B	160mg (intermittent)	C18D15	2022-01-25	477	10.6	-1.1	571	125	2.1	0.3	3.8	-2.1	0.9	-0.1
B466	B	160mg (intermittent)	C19D15	2022-02-08	491	96	84.3	244	-202	2.4	0.6	2.2	-3.7	0.2	-0.8
B466	B	160mg (intermittent)	C20D15	2022-02-22	505	109	97.3	564	118	2.2	0.4	4.2	-1.7	0.2	-0.8
B466	B	160mg (intermittent)	C22D15	2022-03-22	533	107	95.3	621	175	2.1	0.3	3.4	-2.5	0.8	-0.2
B466	B	160mg (intermittent)	C24D15	2022-04-19	561	105	93.3	634	188	2.3	0.5	3.6	-2.3	1	0
B466	B	160mg (intermittent)	C26D15	2022-05-17	589	101	89.3	571	125	2.2	0.4	4.5	-1.4	1.2	0.2
B466	B	160mg (intermittent)	C27D15	2022-05-31	603	96	84.3	248	-198	1.8	0	2.7	-3.2	0.2	-0.8
B466	B	160mg (intermittent)	C28D15	2022-06-14	617	99	87.3	588	142	1.8	0	2.7	-3.2	1.2	0.2
B466	B	160mg (intermittent)	C29D15	2022-07-12	645	100	88.3	589	143	2.3	0.5	4.6	-1.3	0.4	-0.6
B466	B	160mg (intermittent)	C30D15	2022-08-09	673	103	91.3	564	118	2.3	0.5	3.9	-2	1.1	0.1
B466	B	160mg (intermittent)	C31D15	2022-09-06	701	101	89.3	618	172	2.3	0.5		-5.9	1.2	0.2

## Sheet: Supp Fig 2
Dose (mg)	Rac Cmax day 1						Rac AUC0-8 day 1						Rac Cmax day 15						Rac AUC0-8 day 15
20	1.15	0.667	0.981				1.19	0.984	1.22
40	1.12	0.924	1.2				1.19	1.09	1.24
80	1.02	0.802	1.13	1.07	0.872	0.991	1.04	0.994	1.08	1.05	1.1	0.992
160													1.29	1.34	1.63	1.36	1.7		1.6	1.66	1.64	1.35	1.63
240													1.96	1.43	2.47	2.42	1.86		2.39	1.63		3.29	1.74

## Sheet: Supp Fig 9
Cell type	Baseline PR								D15 PR								baseline SD								D15 non-PR
Naive B	0	0.0327378	0.0317431	0.061523					0	0.0110446	0.0403355						0.108046	0	0.0451713	0					0	0.0779408	0.00255939	0
CD8	0.00480662	0.0844967	0	0					0	0	0						0	0	0.049729	0.040228					0	0	0	0.0912765
Naive CD4	0	0	0.115587	0					0.00474254	0	0.0004844						0	0	0	0					0	0	0	0
Treg	0	0.0848486	0.0050187	0.00112126					0	0	0						0	0	0.00850598	0					0	0	0.0168136	0.0388637
resting NK	0.0724525	0.0248659	0.071909	0.104289					0.0443304	0	0.0725448						0	0.0461364	0.0781934	0.0534394					0	0.101906	0.0631304	0.0403792
active NK	0	0.0629105	0	0					0	0.0947078	0						0.0507758	0	0	0					0.0874391	0	0	0.00526929
M0 Mac	0.150389	0.0370433	0.343181	0.173449					0.543773	0.139148	0.531824						0.0954347	0.39128	0.478648	0.196565					0.0773845	0.24788	0.529145	0.252413
M1 Mac	0.0716464	0.145348	0	0.0900582					0	0.137237	0						0	0.0142399	0.0509667	0.068271					0	0.00288293	0	0.0416774
M2 Mac	0.157974	0.0928092	0	0.0758093					0.06393	0.113824	0.039093						0.323816	0.172315	0.173378	0					0.324982	0.00838	0.125682	0.0276006
resting DC	0	0.0183018	0	0					0	0	0						0	0.0975379	0	0					0	0	0	0.00277553
active DC	0.15117	0	0.123479	0					0.102636	0.0208448	0.0130599						0.0683716	0	0	0.0613464					0.0162609	0.0426617	0	0
Neutrophils	0.0253995	0	0.0231932	0					0.0933346	0.0354897	0.141495						0	0	0	0.252095					0	0.0963185	0	0.048364
